# Supplementary material for: Alternative polyadenylation regulates acetyl-CoA carboxylase function in peanut
Source: BMC Genomics. 2023 Oct 24;24:637. doi: 10.1186/s12864-023-09696-5 (PMC10594767; doi:10.1186/s12864-023-09696-5)
Supplement: Supplementary file 6 — Supplementary Material 6 [file 12864_2023_9696_MOESM6_ESM.xlsx]

## Sheet: Table S1 Clean_data_summary
Table S1 Clean Data Summary
SampleID	ReadNum	BaseNum	N50	MeanLength	MaxLength	MeanQscore
Seed1	5792906	7538864329	1510	1301	312450	Q12
Seed2	6124787	7745202626	1456	1264	162370	Q12
Total	11917693	15284066955

## Sheet: Table S2 Full_length_Summary
Table S2 Full length Summary
SampleID	Number of clean reads (except rRNA)	Number of full-length reads	Full-Length Percentage (FL%)
Seed1	5571787	4836060	0.868
Seed2	5899675	5173250	0.8769

## Sheet: Table S3 seed1-APA results
Table S3 seed1-APA results
Gene	strand	aligned reads	num sites	locations
ARAHY.4K2B5E	+	5	2	7473238774735500
ARAHY.E34YE0	+	21	1	11298610
ARAHY.6TGQ9A	+	6	1	112058443
ARAHY.UNW18Y	-	16	2	1416840314168510
ARAHY.IEZM4M	-	3	1	125233356
ARAHY.07YELL	+	4	1	15356677
ARAHY.FT2N09	-	10	2	9269218892692220
ARAHY.8TMD5Z	-	7	1	128120207
ARAHY.37HJI4	+	17	4	7.17626e+31
ARAHY.8A5B5C	-	7	1	140513563
ARAHY.3HNX76	+	579	9	1.29545e+62
ARAHY.9468DL	-	2	1	113005406
ARAHY.HRV8GT	+	16	3	8.39717e+17
ARAHY.QHJA26	+	18	2	1.16981e+17
ARAHY.3TEL03	-	2	1	6344237
ARAHY.XPY7J2	-	4	1	123820
ARAHY.24L57E	-	7	2	3277220832772320
ARAHY.P6CEN8	-	5	1	7063669
ARAHY.DCX0GA	+	6	1	824988
ARAHY.00W0BQ	+	92	5	2.76719e+34
ARAHY.9947EJ	-	36	6	8.27728e+35
ARAHY.L89JBM	-	10	3	8.53841e+23
ARAHY.E3NNBV	+	14	3	1.09683e+26
ARAHY.S1PHE2	-	17	3	1.17467e+26
ARAHY.FV9V0P	+	22	1	91922753
ARAHY.PWT60B	-	51	2	1.52239e+17
ARAHY.WT0FV2	+	23	5	1.07535e+44
ARAHY.B4GIY0	-	8	3	2.26584e+23
ARAHY.H6GXLW	+	15	6	1.71121e+47
ARAHY.QIQ4VJ	-	2	1	2167987
ARAHY.G0M71R	-	6	1	125428216
ARAHY.96UBDB	+	3	1	110055203
ARAHY.N94NTJ	-	6	1	1819913
ARAHY.CD5B6Y	-	59	4	1.29636e+35
ARAHY.YAHF4W	+	2	1	12326824
ARAHY.53LB3Q	+	13	4	3.21573e+31
ARAHY.XKTU1C	+	5	1	114311624
ARAHY.Z9K4G4	-	3	1	98302845
ARAHY.TJR5LV	+	9	1	3398848
ARAHY.YPLZ25	-	11	2	12204471223151
ARAHY.2UYJ4Z	+	25	2	1.28488e+17
ARAHY.G74QKM	-	4	1	136595423
ARAHY.WE1E8S	-	4	1	141265150
ARAHY.K9FAKX	+	11	1	76264611
ARAHY.DHC9UX	+	77	4	1.04013e+27
ARAHY.3ZDQ4J	+	84	4	1.41986e+35
ARAHY.238S0K	-	63	4	1.01249e+35
ARAHY.T385V0	+	5	1	114504058
ARAHY.ZF8Y37	-	67	4	2.31341e+27
ARAHY.9PA5H9	-	36	3	1.18329e+26
ARAHY.TSF3K2	-	6	2	1.3033e+17
ARAHY.N2VJYT	-	51	5	4.42422e+34
ARAHY.L4K1UG	+	3	1	118101401
ARAHY.EZ06IQ	+	48	5	1.15039e+44
ARAHY.09HEKB	-	4	1	154097005
ARAHY.APY3E0	-	11	2	2817196528172230
ARAHY.X6E8D2	-	5	1	607716
ARAHY.27RHGS	+	3	1	17721967
ARAHY.KH7DJH	+	20	3	1.38176e+26
ARAHY.TC8Y09	-	5	1	4127862
ARAHY.E76E6E	-	6	1	21207287
ARAHY.Q4LQ7J	-	9	2	1.00364e+17
ARAHY.1FS3R4	-	9	2	1002755710030480
ARAHY.0V1DCJ	-	43	4	1.34449e+35
ARAHY.ABQ1RQ	+	34	2	29699632970001
ARAHY.CB7VX4	+	147	3	7.03844e+20
ARAHY.TYLU08	-	344	5	1.04005e+44
ARAHY.7U3W9V	-	82	5	1.15111e+44
ARAHY.Z69A25	+	46	3	1.19283e+23
ARAHY.YN40WG	+	6	1	13190632
ARAHY.BT0S58	+	2	1	133617021
ARAHY.FFCC7D	+	10	1	41426080
ARAHY.J0LYJB	+	24	2	1.39061e+17
ARAHY.G3RHVP	+	3	1	15810342
ARAHY.LW80CZ	+	13	3	1.11269e+26
ARAHY.Z969QS	-	5	2	3002872830028840
ARAHY.S4MMCZ	-	6	1	7789073
ARAHY.62V247	+	3	1	139720184
ARAHY.TV98JP	+	4	1	121545824
ARAHY.X2JSTS	-	16	5	3.22267e+39
ARAHY.W56MR2	+	21	3	8.56548e+20
ARAHY.4BH4CT	+	4	1	5393208
ARAHY.NW3RX7	-	7	1	104137478
ARAHY.0IF9U9	+	12	3	9.51565e+23
ARAHY.56CREW	+	9	2	1.00645e+17
ARAHY.9CZI5M	+	6	1	26168275
ARAHY.UI72YK	+	7	3	7.22389e+23
ARAHY.05C3SW	+	29	2	9728297897283080
ARAHY.D2Y4YE	-	29	2	1.4142e+17
ARAHY.N0NSHG	+	98	10	2.41791e+79
ARAHY.3Q9Y1V	-	7	1	20323325
ARAHY.NR4K5D	+	6	1	443657
ARAHY.0079YX	+	4	1	9830328
ARAHY.EC2A58	-	20	3	9.95647e+23
ARAHY.6CC1CL	-	11	3	6.76275e+20
ARAHY.H3JCHZ	+	8	1	102786075
ARAHY.QR5V20	-	13	3	1.12003e+26
ARAHY.I3V1H1	-	11	1	12873138
ARAHY.C5M2CD	+	390	9	1.51801e+80
ARAHY.FY23RQ	+	38	4	2.88812e+31
ARAHY.NH3KYE	-	23	5	1.2777e+44
ARAHY.FN9ER8	-	4	1	133909398
ARAHY.I20RPW	+	5	1	135116631
ARAHY.FSAY7I	-	39	5	1.42902e+34
ARAHY.8F194T	+	3	1	4263323
ARAHY.ITU21P	+	7	1	5604782
ARAHY.132VHE	-	5	1	155854658
ARAHY.S50ZLM	-	12	2	9893866998938620
ARAHY.TS3HWZ	+	3	1	11456328
ARAHY.2547FM	-	2	1	18302074
ARAHY.03HAKR	+	3	1	106195188
ARAHY.VL74DI	+	5	1	125411633
ARAHY.HDC0J8	+	5	1	10606513
ARAHY.WBCD4G	-	7	1	91781100
ARAHY.EZ9WFK	+	14	2	1300432013004240
ARAHY.6WB007	-	46	5	4.2186e+39
ARAHY.RW8N71	-	8	1	113856762
ARAHY.US4SCG	-	17	3	1.29754e+26
ARAHY.3Y478Z	-	4	1	31492187
ARAHY.JGR80D	+	3	1	24322450
ARAHY.8MV22J	+	19	3	3.64403e+23
ARAHY.TV80DA	-	6	2	3038661030386560
ARAHY.Q8BAVI	+	10	1	61260188
ARAHY.7RGS7A	-	7	2	52861825286242
ARAHY.W1V3R2	-	5	1	7263580
ARAHY.373YRE	+	5	1	2801402
ARAHY.KU7HBQ	-	5	1	135593485
ARAHY.HDGD4N	-	16	3	1.32797e+26
ARAHY.IDQ1YW	+	9	1	4936216
ARAHY.W5G7HT	-	10	2	1.07682e+17
ARAHY.4NZ6PL	+	43	4	1.42965e+35
ARAHY.JCYU2I	+	30	4	1.1226e+31
ARAHY.TZ1XN1	-	8	2	1.22577e+17
ARAHY.5M1T04	+	8	1	9386376
ARAHY.C1DBA7	+	4	1	19682920
ARAHY.D25GB4	+	132	6	5.4015e+41
ARAHY.M7XQWH	-	3	1	128599062
ARAHY.K4C16D	-	10	2	80652298065210
ARAHY.XYSL2Y	+	495	12	2.06181e+83
ARAHY.AQ1FTN	-	7	2	2563385625633870
ARAHY.I27Z20	+	4	1	1773240
ARAHY.V5FMPV	-	11	2	5013262850132910
ARAHY.16TVZ1	-	6	1	147164188
ARAHY.LW185J	-	4	1	124086159
ARAHY.QVC0B1	+	12	2	4541720345417360
ARAHY.1NAQ44	-	13	3	1.3172e+26
ARAHY.HCVK6G	-	19	2	8369808383698020
ARAHY.DAA76X	-	9	2	1.23697e+17
ARAHY.YRL8R4	+	9	1	110213587
ARAHY.3W1S0R	-	19	3	1.45023e+23
ARAHY.405Q8S	-	4	1	29564224
ARAHY.8W099G	+	18	1	90808086
ARAHY.XI3N3Y	+	426	10	1.00978e+89
ARAHY.Q7HD44	+	2	1	9103314
ARAHY.MCM1YY	-	3	1	61886559
ARAHY.H1BIFD	-	25	2	77369817737000
ARAHY.3M216F	-	5	1	104460087
ARAHY.U3SVRK	+	36	1	112053406
ARAHY.DENV23	-	11	2	1.14656e+17
ARAHY.J65KEH	-	5	2	1213889112138830
ARAHY.V30RJW	+	5	1	95980928
ARAHY.ZDLG37	+	18	1	8612410
ARAHY.3BX83E	+	4	1	31833729
ARAHY.BDG91C	-	2	1	11756140
ARAHY.LCWP3I	-	120	7	1.28357e+55
ARAHY.5SR3N0	-	74	3	1.73242e+20
ARAHY.GT4ACT	+	8	2	587036586978
ARAHY.1PFQ5M	+	7	1	40053279
ARAHY.X4ZQ0T	+	10	1	28742472
ARAHY.IZT7WB	-	12	3	3.7307e+17
ARAHY.B128UN	-	6	2	46957314695750
ARAHY.Z1GZMD	+	3	1	116956663
ARAHY.SP53YQ	+	8	3	5.71815e+23
ARAHY.QW19KK	+	5	1	143139991
ARAHY.YQX6Q2	-	13	2	1.3948e+17
ARAHY.BW88YF	-	15	5	1.19173e+44
ARAHY.DWF5LN	-	6	1	73335700
ARAHY.TYK2J5	-	3	1	6537966
ARAHY.ZRW3HI	-	4	1	17226757
ARAHY.9F81FQ	-	15	2	1102018211020280
ARAHY.HFR303	-	57	4	2.27867e+31
ARAHY.JE49Q3	-	7	1	104383859
ARAHY.S2XJM8	+	3	1	78802810
ARAHY.4G5N71	+	6	1	118915604
ARAHY.YH23E2	+	21	2	1.28286e+17
ARAHY.83Q2SU	+	33	3	6.41407e+20
ARAHY.SE8RA9	-	7	1	95205249
ARAHY.LE5EW2	-	8	1	122979611
ARAHY.GNS53T	-	5	1	6911991
ARAHY.L83YFI	-	12	3	1.33213e+26
ARAHY.MB2RBZ	-	17	3	3.58787e+23
ARAHY.1LQ7DN	-	3	1	135057053
ARAHY.NNU962	+	100	3	3.24191e+23
ARAHY.D01KFK	+	9	2	2472890924729050
ARAHY.Q50EYJ	+	4	1	2946481
ARAHY.7GTL8A	-	2	1	6277831
ARAHY.4KS3AX	+	24	2	1636084016361900
ARAHY.FQEN2A	+	56	3	9.97329e+23
ARAHY.0PDG3M	-	5	1	108584436
ARAHY.XA2RWL	+	3	1	144305783
ARAHY.37XEK7	+	71	6	8.61795e+47
ARAHY.GI6498	+	14	4	4.1167e+27
ARAHY.YRK7KB	-	12	2	14901643
ARAHY.2QR0TK	+	13	2	92515399251596
ARAHY.N8NTPS	-	12	3	2.48425e+23
ARAHY.RNL651	-	39	3	5.24432e+20
ARAHY.0LE775	+	5	1	4865810
ARAHY.RKY3TU	+	21	5	1.41427e+44
ARAHY.L3DN4L	-	4	1	101482896
ARAHY.AQXS59	+	5	1	33136041
ARAHY.E3HYWR	-	69	4	5.38422e+27
ARAHY.35HHHP	+	13	1	16458681
ARAHY.5YY8MK	+	50	4	9.86421e+31
ARAHY.6JCP40	-	4	1	1491209
ARAHY.T9PEUM	+	49	5	4.18219e+34
ARAHY.UVRI66	-	7	2	4571155945710380
ARAHY.0513A0	-	2	1	93911342
ARAHY.9NDC2Q	+	25	5	1.11992e+44
ARAHY.6J3HHE	-	12	2	1857271818572670
ARAHY.Z3ML6G	+	275	8	9.42887e+63
ARAHY.RM06CW	+	4	1	73277551
ARAHY.W4JRHW	-	11	1	21893537
ARAHY.0YHR6E	-	8	1	48279365
ARAHY.B4BR5H	-	21	2	9169323991693150
ARAHY.1KA2VU	-	2	1	10113281
ARAHY.H52F03	+	15	1	141002315
ARAHY.T9EWQW	-	2	1	112651036
ARAHY.R82SJU	-	9	1	1933357
ARAHY.HHS436	-	13	4	1.05458e+31
ARAHY.Z37SN9	+	9	1	12648381
ARAHY.Z9XA8H	+	481	8	3.30676e+55
ARAHY.4Y7SWW	-	8	1	29264735
ARAHY.T9DT73	-	45	3	1.05102e+23
ARAHY.GAA875	-	24	2	1.45135e+17
ARAHY.WML1UD	-	3	1	6038366
ARAHY.AZL87G	+	44	5	1.31508e+44
ARAHY.JB0GFM	+	8	1	132678436
ARAHY.DK6823	+	90	5	1.34659e+44
ARAHY.7UDZ1N	-	5	1	74603413
ARAHY.7CU32D	+	82	5	1.74508e+34
ARAHY.PM3ZEV	-	13	3	1.54855e+26
ARAHY.G3J01C	+	21	4	6.17705e+27
ARAHY.GEM3QE	+	8	2	82560548256034
ARAHY.MFKL5L	-	22	3	1.48108e+26
ARAHY.U3IALR	-	12	3	8.99795e+20
ARAHY.73PV7W	+	8	1	116127229
ARAHY.I2RHN9	-	18	4	1.32338e+23
ARAHY.MH0ZUI	-	34	5	1.40948e+44
ARAHY.3MK9UG	-	54	4	1.36176e+31
ARAHY.EZE0FP	+	18	3	2.35773e+20
ARAHY.2861FR	-	5	2	1.11807e+17
ARAHY.5IKX6D	+	4	1	31947261
ARAHY.Q56DWI	-	5	1	28941542
ARAHY.CY8ETB	-	12	2	1.089e+17
ARAHY.DD5I6P	+	7	2	1.40803e+17
ARAHY.EHU7KN	-	2	1	112557306
ARAHY.3I28FP	-	193	6	8.65591e+41
ARAHY.4J87YY	-	28	6	2.2393e+47
ARAHY.5TZ5KK	+	4	1	11026238
ARAHY.IBLD5M	+	16	3	9.12128e+20
ARAHY.XX77X8	-	164	6	1.41455e+53
ARAHY.347H2B	+	189	3	1.42211e+26
ARAHY.3FM8Z5	+	11	3	3.3944e+23
ARAHY.0D8FTQ	+	20	2	3141189131411920
ARAHY.GT52TY	+	17	2	747140747160
ARAHY.9B0XDD	-	5	1	15640
ARAHY.J59CL2	-	3	1	3925865
ARAHY.76HSK6	-	21	2	1.21984e+17
ARAHY.D4JDZB	-	2	1	13128504
ARAHY.22FU97	+	15	2	42895794289536
ARAHY.F1IP1Z	+	3	1	98524350
ARAHY.552WG4	+	3	1	137850374
ARAHY.1UCA9V	-	18	1	43901005
ARAHY.U2W2LI	-	6	1	32431966
ARAHY.G3RLSH	-	12	2	2251901122518950
ARAHY.6NGM5D	+	3	1	71512226
ARAHY.D3WR7Y	+	4	1	4405819
ARAHY.7BQC11	+	33	4	4.89156e+31
ARAHY.A6CKZL	+	8	2	38959423895983
ARAHY.5JIN69	+	7	2	5808386858084000
ARAHY.RG8M6K	+	22	3	9.98837e+17
ARAHY.Z74RH1	+	12	3	8.00347e+23
ARAHY.S3QGNL	-	2	1	150328620
ARAHY.UKIC3J	+	2	1	18415059
ARAHY.QBUW59	-	10	2	2902031329020330
ARAHY.TF28KF	-	12	2	1020285710202900
ARAHY.K9QGVV	-	22	5	1.54442e+44
ARAHY.DP3R7M	-	5	1	28285994
ARAHY.CTM7LX	-	7	1	110729374
ARAHY.4Q6J36	-	2	1	153901278
ARAHY.XF2TBK	-	14	1	12491066
ARAHY.HAI1EF	+	57	4	1.84031e+27
ARAHY.FMU3NZ	+	6	1	141826046
ARAHY.HT839T	+	8	1	22936776
ARAHY.XN2XCV	+	2	1	115885332
ARAHY.1BB2MM	+	33	4	4.8187e+27
ARAHY.3U6Z4I	-	13	3	2.72667e+23
ARAHY.UEZL6I	-	8	2	1.40706e+17
ARAHY.I3ML28	+	6	1	109920028
ARAHY.W583MK	-	10	2	1.31487e+17
ARAHY.SXUX32	-	17	3	1.13837e+26
ARAHY.1W8BNJ	-	10	2	1.39723e+17
ARAHY.EYFM1K	-	195	9	1.19857e+80
ARAHY.7A33FI	-	58	8	8.41077e+55
ARAHY.VWCB5J	-	3	1	137785160
ARAHY.K697CU	+	6	2	73195417319476
ARAHY.AM4HSV	+	18	4	3.40779e+27
ARAHY.C2CW14	+	22	2	1.36428e+17
ARAHY.AC0A7B	-	3	1	5698452
ARAHY.JG8SFN	-	4	1	3593627
ARAHY.A55RA3	+	283	12	5.22822e+95
ARAHY.PEW2A9	-	5	2	2816313728163160
ARAHY.WJTY0M	-	6	1	170671
ARAHY.KAW7XL	-	4	2	30222223022157
ARAHY.DDI179	+	13	1	33405192
ARAHY.GE7Z65	-	12	2	33814253381392
ARAHY.SS6TN5	-	10	1	68062647
ARAHY.GVW4KZ	-	2	1	133128320
ARAHY.KH6BJZ	+	5	2	9996671599966850
ARAHY.I4L3EJ	+	28	5	1.43408e+39
ARAHY.12N7EC	+	80	7	1.42018e+62
ARAHY.WTH6WV	+	7	2	7034483070344730
ARAHY.A7903H	-	5	1	3801984
ARAHY.6E3U4S	-	10	1	668260
ARAHY.2YC2I5	+	5	2	2680489026807390
ARAHY.4Q2LQE	+	50	4	1.41413e+35
ARAHY.1L1IBW	-	9	2	1.27548e+17
ARAHY.LQLC9G	+	5	1	101323805
ARAHY.MUD8D6	-	2	1	71828672
ARAHY.YQJ5CI	+	7	2	13631551363181
ARAHY.WK1M58	-	35	1	125602717
ARAHY.AH3WI5	+	16	2	1.19524e+17
ARAHY.NLPK0N	+	8	2	2111922421119260
ARAHY.I4NI6I	-	40	3	1.06835e+26
ARAHY.URAI8Z	+	61	5	1.50526e+44
ARAHY.253MV8	+	5	1	18363465
ARAHY.XFV931	-	2	1	101651302
ARAHY.Q1JK99	-	6	1	20386065
ARAHY.Y173KB	+	11	2	95723549572462
ARAHY.16A6WD	+	3	1	119603821
ARAHY.PBG6WB	+	2	1	119591129
ARAHY.SHNW9G	+	9	2	1.33248e+17
ARAHY.0E54W0	-	98	7	8.07497e+48
ARAHY.5Q2P9B	-	5	2	1.02858e+17
ARAHY.HZ55LC	-	8	1	20903402
ARAHY.LVE7NM	-	14	3	8.32791e+20
ARAHY.2HR6HW	+	3	1	14398662
ARAHY.G8Q6Z7	+	7	1	2050716
ARAHY.C0JSMI	+	5	1	16655829
ARAHY.T3Z839	+	21	2	192881192722
ARAHY.LDJ5Y6	-	39	3	6.75702e+23
ARAHY.7NC9IZ	+	18	3	1.28086e+26
ARAHY.WSL47M	-	7	2	1.40197e+17
ARAHY.LKR1Y0	+	8	1	1392035
ARAHY.EW69V8	+	5	1	115096930
ARAHY.GVJC4J	-	5	2	86957918695761
ARAHY.GDSN7M	+	5	1	110818544
ARAHY.WI4YKF	+	6	1	227393
ARAHY.63G0GZ	+	10	2	1.12966e+17
ARAHY.NS7DLW	-	43	2	1.14995e+17
ARAHY.V70XEM	+	5	1	6785918
ARAHY.BKEZ4L	-	21	3	2.59676e+20
ARAHY.4Z4H5J	+	4	1	139929584
ARAHY.HLYA7R	+	4	1	26404793
ARAHY.KS6FY7	-	4	1	18050861
ARAHY.JAB43P	+	5	1	80445863
ARAHY.E4H0XU	+	61	4	1.55553e+31
ARAHY.XW5FLG	-	8	1	144282536
ARAHY.F1G1DC	+	10	2	2197759921977690
ARAHY.PWJU0J	+	8	1	17467326
ARAHY.MD79KS	+	43	5	1.43866e+44
ARAHY.Y4LYPQ	-	10	2	1166132511661340
ARAHY.72WBDQ	+	2	1	4579189
ARAHY.Y08NEP	-	8	1	111991355
ARAHY.E0LNSJ	+	4	1	141914915
ARAHY.0AC10P	+	6	1	9100937
ARAHY.PM64UH	-	50	6	2.94936e+47
ARAHY.7Y0XMR	+	23	2	4153707641537050
ARAHY.FJ0G75	-	5	1	148342664
ARAHY.EV3SG0	+	23	2	1.39272e+17
ARAHY.JIEX2F	+	67	4	1.38275e+35
ARAHY.SHB49X	+	13	2	1.24859e+17
ARAHY.D18LN8	-	2	1	45263498
ARAHY.L94IR5	+	89	5	1.01359e+44
ARAHY.108W4S	+	9	2	51225555122534
ARAHY.YEFH3D	+	4	1	134283064
ARAHY.K55SN3	-	9	2	15818761581900
ARAHY.CAN000	-	10	1	126762323
ARAHY.L91QGB	-	13	2	6404383064043870
ARAHY.Q78MS7	-	44	3	7.0269e+23
ARAHY.VP1N9X	-	5	2	7170856871708610
ARAHY.FIT9JY	-	8	1	5104910
ARAHY.E1J0LN	-	4	1	85622
ARAHY.08QZGW	-	3	1	1503235
ARAHY.08YRK9	-	892	9	1.18522e+80
ARAHY.IVEQ23	-	8	1	135774812
ARAHY.C986L9	-	42	5	4.73988e+39
ARAHY.Z8Y3VF	+	5	1	41321208
ARAHY.NB8KRW	-	74	6	2.96518e+47
ARAHY.C8FBNK	-	13	1	40035567
ARAHY.8T1UF6	-	13	2	477689477747
ARAHY.5J2W84	+	6	1	37076241
ARAHY.1U2S5X	+	4	1	7154325
ARAHY.F69C65	-	17	5	4.1266e+39
ARAHY.XPL4AE	-	71	5	8.66286e+34
ARAHY.L09AQ3	+	27	3	1.27471e+23
ARAHY.QQFJ2J	+	45	2	17407401740759
ARAHY.327P4X	-	12	2	16785761679903
ARAHY.LNUX37	-	6	2	42928114291402
ARAHY.C3FF4U	-	5	1	1855950
ARAHY.63GP52	+	37	4	3.57889e+31
ARAHY.XMW6VU	+	6	1	50926506
ARAHY.50D6TG	+	8	2	69804926980612
ARAHY.FGA34W	+	17	3	1.54573e+23
ARAHY.JELE8T	-	14	3	5.7217e+23
ARAHY.5H3RNB	-	9	2	4617144746171540
ARAHY.BIS5KZ	-	32	3	9.11344e+23
ARAHY.DD8IGL	+	22	1	657862
ARAHY.7JI950	+	80	3	1.06006e+23
ARAHY.2WN1K3	-	2	1	110852472
ARAHY.DVHD2P	+	31	4	1.58859e+31
ARAHY.GIK8C1	+	14	2	12375311237511
ARAHY.EP35YN	+	67	4	1.26863e+35
ARAHY.86EPEX	+	16	3	5.7822e+23
ARAHY.7RJ7GD	+	9	3	1.12541e+26
ARAHY.D92ENK	+	8	2	17226061722799
ARAHY.X3NAFX	+	4	1	109221538
ARAHY.9C8SD4	-	18	4	1.22972e+35
ARAHY.G03TES	+	855	5	1.47249e+44
ARAHY.WI3IXZ	+	4	2	1.57407e+17
ARAHY.UPMJ8W	+	28	4	1.17907e+35
ARAHY.IT0YUR	-	3	1	3622606
ARAHY.2PPB1V	+	44	5	1.39968e+44
ARAHY.VZ1HH8	+	8	3	4.69338e+23
ARAHY.X9ULGB	+	6	1	29863230
ARAHY.MX1HG7	+	7	2	25777772578169
ARAHY.782MA8	-	22	2	3093129930931240
ARAHY.L77UYS	-	4	1	139632166
ARAHY.LT1NG7	-	24	4	2.51326e+31
ARAHY.1DD10A	+	3	1	61259186
ARAHY.QPR4SR	+	7	1	27887996
ARAHY.EPLV3S	+	3	1	24925934
ARAHY.98CSRD	-	29	3	2.03383e+23
ARAHY.WFF3I9	-	6	1	8595399
ARAHY.BZP5X4	+	5	1	128033780
ARAHY.BN4BGX	-	3	1	740570
ARAHY.D7Z7JQ	+	6	1	111467602
ARAHY.9LNM8S	-	8	1	2861077
ARAHY.J488YR	+	4	1	25967682
ARAHY.CD7VPI	+	48	6	1.19352e+53
ARAHY.18AW2L	-	4	1	9889770
ARAHY.4IDT5U	+	12	2	901815901795
ARAHY.NLIW19	+	28	3	1.87965e+23
ARAHY.JPTZ14	+	8	2	334743334845
ARAHY.XX30P2	-	20	4	4.59667e+27
ARAHY.V9UCIZ	+	4	1	13934560
ARAHY.0F4L5T	+	9	1	132904330
ARAHY.RL39CN	+	55	5	1.15264e+44
ARAHY.QEW1CD	-	6	1	112945144
ARAHY.XY3TEF	+	3	1	136049716
ARAHY.9UA39Y	+	10	3	9.73234e+23
ARAHY.32EWNN	-	14	3	5.89559e+20
ARAHY.6L1LF5	-	18	3	1.28899e+26
ARAHY.NA8IDC	-	7	1	5248762
ARAHY.6FX8FC	-	14	3	1.52518e+26
ARAHY.2T9F1Z	-	82	9	1.42821e+80
ARAHY.6ZR463	-	73	9	1.50149e+80
ARAHY.6Q2VPL	+	12	2	1.28116e+17
ARAHY.86NI01	+	5	1	56793732
ARAHY.RRWC6P	-	5	1	152897934
ARAHY.IXF0I4	-	16	3	4.50247e+20
ARAHY.1AZ5A9	-	79	6	1.0875e+41
ARAHY.BFI5I2	+	10	1	155827496
ARAHY.UVA2LA	+	6	2	58920375892057
ARAHY.01DT97	+	5	1	24454147
ARAHY.X6LXMM	+	52	4	1.14492e+35
ARAHY.ENMN1I	-	4	1	52830389
ARAHY.F01Q5M	-	6	1	1217839
ARAHY.B4RYFW	+	16	1	50763692
ARAHY.8L38IN	+	17	3	1.90688e+20
ARAHY.2BTG0R	-	70	3	1.11665e+26
ARAHY.YA0WF3	+	10	2	47352084735357
ARAHY.18FPP0	-	6	1	131647742
ARAHY.MZFE1X	+	17	3	1.45251e+26
ARAHY.B3C57W	+	5	1	33302712
ARAHY.WG05AL	-	13	2	13909571390933
ARAHY.F78M6P	-	15	2	5854345458543470
ARAHY.MY3LMM	-	4	1	92512224
ARAHY.FFKU3L	+	4	1	137611817
ARAHY.XVC3D4	+	7	1	10086403
ARAHY.KN0SQQ	+	33	4	1.25682e+35
ARAHY.6SKZ8G	+	19	3	1.41779e+26
ARAHY.NIM4HJ	+	8	1	8679929
ARAHY.ADRL3L	-	53	5	5.31128e+39
ARAHY.2FU6SJ	-	370	8	1.14978e+63
ARAHY.75Y1US	-	7	1	33769892
ARAHY.F7WS4I	-	3	1	148682955
ARAHY.P6VCNZ	+	17	3	2.00485e+23
ARAHY.W4MS3F	-	31	5	2.84605e+34
ARAHY.BF69ZZ	-	80	3	2.64977e+23
ARAHY.VAHF8H	-	20	4	5.14491e+27
ARAHY.R3FDKV	-	56	4	3.04334e+31
ARAHY.HKPY8E	-	14	2	1.39018e+17
ARAHY.2JA7D7	-	74	2	2442136024421380
ARAHY.V4RCLL	+	7	2	1.27973e+17
ARAHY.CZ5T9B	-	16	2	1.36391e+17
ARAHY.D2E79M	-	9	2	1.16631e+17
ARAHY.WI3M6V	-	32	5	1.51154e+39
ARAHY.QI8P42	-	15	1	141870209
ARAHY.0U0SSW	+	4	1	5469216
ARAHY.7E86KB	+	6	2	1.16906e+17
ARAHY.ZRCJ38	+	2	1	16770738
ARAHY.B0G5MH	-	20	2	2312934223129360
ARAHY.IH4GAK	+	12	2	49267194926676
ARAHY.158S68	-	12	2	60705916070722
ARAHY.1B2AXH	+	45	5	9.09559e+39
ARAHY.3DY3DI	+	86	5	8.63169e+39
ARAHY.T23UYN	+	12	2	50893875089412
ARAHY.KZ4B2S	-	6	1	32511458
ARAHY.YZ9ULU	-	30	6	4.52823e+41
ARAHY.A0BSJM	-	6	1	134363297
ARAHY.R9B9YQ	-	7	1	8127430
ARAHY.Q8E3V6	-	6	1	142305338
ARAHY.LX8XJC	-	2	1	11766543
ARAHY.YS5TEC	-	15	1	105374679
ARAHY.QSQE7C	-	5	1	94151204
ARAHY.W7YL8X	+	7	2	1.41875e+17
ARAHY.9U6RFS	-	32	3	1.34419e+26
ARAHY.N8WSNB	-	6	2	63014326301500
ARAHY.PEV2PF	+	7	2	87767028776639
ARAHY.M30KH6	-	5	1	67898307
ARAHY.KV2HGB	+	7	1	8355098
ARAHY.9QS057	+	30	3	9.05803e+20
ARAHY.Z66RMF	+	6	1	4078878
ARAHY.YSVF0U	+	3	1	3723923
ARAHY.E2K4TR	+	20	2	2010252920102490
ARAHY.X1E2Z0	+	7	1	7676361
ARAHY.UFG3JK	+	6	1	129263274
ARAHY.4ZXY7I	+	8	2	1.25734e+17
ARAHY.63VFJN	-	7	1	1280021
ARAHY.U0A6F2	-	18	3	1.02356e+23
ARAHY.X2E0H1	-	13	2	1529571715296410
ARAHY.V06H0G	-	2	1	133784802
ARAHY.RMNX5H	+	17	3	1.0824e+26
ARAHY.BURC06	-	204	11	1.32522e+98
ARAHY.V7ZAKF	-	76	6	1.05972e+53
ARAHY.02EZ4F	+	8	1	143588417
ARAHY.VHU77H	-	37	4	1.82349e+27
ARAHY.E5DFEG	-	41	4	3.21373e+31
ARAHY.A6WMM1	+	3	1	236850
ARAHY.4GF8V7	+	12	3	1.04015e+26
ARAHY.47VIJ3	+	9	2	1577170315771730
ARAHY.694CK1	+	4	1	9950295
ARAHY.7R5ZBL	+	6	1	16805715
ARAHY.GP1H30	-	202	6	3.37459e+41
ARAHY.UNN1LQ	+	129	3	1.08066e+23
ARAHY.QC8A1V	-	5	2	10703931070427
ARAHY.S4SLQI	+	4	1	27772862
ARAHY.JUX7JJ	-	29	3	6.46609e+20
ARAHY.VGN228	+	7	1	28163926
ARAHY.B2ZAEY	+	6	2	93857259385778
ARAHY.7AW5Q0	-	3	1	141126038
ARAHY.HHVF5Y	-	11	1	3456140
ARAHY.UWNN8R	-	8	1	11249996
ARAHY.5P5A6I	-	16	5	1.97184e+39
ARAHY.377GQN	+	19	5	1.45322e+44
ARAHY.R8N6MQ	+	2	1	33993369
ARAHY.1BJ025	-	66	5	9.52091e+39
ARAHY.B1T63M	-	4	1	24986612
ARAHY.IBE8NF	+	6	1	38052660
ARAHY.T43LTL	-	156	6	7.46281e+35
ARAHY.96RWGK	-	23	1	124732788
ARAHY.4Z5MSS	+	4	2	1567448815682830
ARAHY.CFYP71	+	8	1	104836209
ARAHY.ENIS4M	-	7	1	136701977
ARAHY.GMRP74	+	20	4	3.2557e+27
ARAHY.PL5EIV	+	5	1	1734951
ARAHY.LD9RN9	+	16	2	34942353494208
ARAHY.3EGQ08	+	7	2	87222738721130
ARAHY.B7U3FX	+	9	1	28996651
ARAHY.PQW11P	-	18	3	2.51727e+20
ARAHY.XDJV4T	+	11	2	1.08221e+17
ARAHY.03R76N	-	3	1	24139
ARAHY.RI8FGC	+	6	1	136776585
ARAHY.915FC2	-	16	3	2.56629e+23
ARAHY.XFB8DA	+	7	1	12078710
ARAHY.AAYU95	+	104	5	3.47308e+39
ARAHY.7FBU4T	-	57	5	3.70305e+39
ARAHY.7661JY	-	27	2	92868359286816
ARAHY.42J6NL	+	11	3	1.32662e+26
ARAHY.GM51F1	-	2	1	5721788
ARAHY.W3VJBC	-	8	2	4481474344814760
ARAHY.BKBP00	-	58	7	1.30019e+48
ARAHY.L7FG05	+	3	1	54154524
ARAHY.KWP8KK	+	128	10	2.59948e+79
ARAHY.7VQ11G	-	5	1	149197747
ARAHY.GGZ045	+	3	1	24863910
ARAHY.M1EJI8	-	95	6	1.67094e+35
ARAHY.D4PHB2	+	4	2	1.1404e+17
ARAHY.ZD5R9E	-	14	2	3438310734383130
ARAHY.8WS310	-	53	4	1.47466e+35
ARAHY.S2R1T1	-	8	1	90235229
ARAHY.F58IRU	-	3	1	10130150
ARAHY.4DFA8P	+	5	1	30532263
ARAHY.CJJ4VI	+	26	3	9.66812e+23
ARAHY.WSY9GG	-	10	1	45687909
ARAHY.D0MVTX	+	11	1	118813393
ARAHY.DJK1GU	-	2	1	114241830
ARAHY.JX6SGL	-	26	5	2.35008e+39
ARAHY.DN3U87	-	2	1	8970360
ARAHY.VC16G5	+	8	2	8175714181757210
ARAHY.XP6L5A	-	13	3	1.07808e+26
ARAHY.XX1T89	-	57	5	5.86835e+34
ARAHY.5N7T8C	+	14	2	2739561227395630
ARAHY.2NAN3W	-	19	2	1492369614923710
ARAHY.J270P7	-	10	2	1.12115e+17
ARAHY.4LB3M6	-	4	1	14914145
ARAHY.85YNT0	+	5	1	41519791
ARAHY.UV2YJP	-	42	3	3.00779e+20
ARAHY.Z9UVJT	-	5	1	108585630
ARAHY.ETEK52	+	7	1	66007627
ARAHY.L26R3M	+	8	1	101296690
ARAHY.N9XSRA	-	3	1	48845466
ARAHY.T2XUYC	+	7	2	9585695875
ARAHY.UV7373	+	9	3	1.21946e+26
ARAHY.GRY8GW	-	20	5	1.41807e+44
ARAHY.H1LUDS	+	3	1	79387355
ARAHY.VNVR7L	-	30	6	5.83802e+41
ARAHY.439F1X	-	18	3	4.74155e+20
ARAHY.LC1B8P	+	5	1	135258056
ARAHY.QHP0ED	-	4	1	14750000
ARAHY.NH2FYW	-	42	8	2.8797e+63
ARAHY.53F0XR	-	32	5	1.40953e+44
ARAHY.FJ610L	+	30	2	1.37484e+17
ARAHY.29MT7J	+	6	1	127340688
ARAHY.84PEGK	+	9	2	1147016411470180
ARAHY.P3KMTI	-	2	1	63727254
ARAHY.19X5J5	+	25	4	1.1568e+35
ARAHY.ECK8LG	-	27	3	1.3959e+26
ARAHY.LY2JWZ	-	6	1	99345604
ARAHY.L1PMVE	-	4	1	106405127
ARAHY.2BSR0A	-	10	1	2956722
ARAHY.K3S5GW	+	7	2	1220017112200190
ARAHY.YK20YG	-	7	1	132311588
ARAHY.86P1YE	-	6	1	49380
ARAHY.W2BU8F	-	270	6	1.34768e+53
ARAHY.F08UZN	-	9	2	2086949120869530
ARAHY.12HLQD	+	103	5	5.18535e+39
ARAHY.6V02LF	+	38	5	1.35113e+44
ARAHY.3N6K0N	+	50	6	4.84013e+47
ARAHY.0E68DR	+	80	3	2.76808e+23
ARAHY.GKFN23	+	7	2	9988860999888630
ARAHY.L5HHP2	-	6	1	51200947
ARAHY.TC9I43	+	4	1	98803831
ARAHY.6KAU0S	-	2	1	6635301
ARAHY.FRGP6V	+	184	8	4.16868e+63
ARAHY.C03EZ9	-	17	2	1.27307e+17
ARAHY.JWFX0I	+	3	1	7539354
ARAHY.T4H5CG	+	43	5	1.31633e+44
ARAHY.470EJV	-	32	1	138303934
ARAHY.HHLG0V	+	7	2	90519759051850
ARAHY.EPT56A	-	8	1	19317985
ARAHY.Y4HLQF	-	5	2	34949273496354
ARAHY.0KDC5W	+	15	2	1.39775e+17
ARAHY.006X4N	+	4	1	47852743
ARAHY.200WTN	+	6	1	134119106
ARAHY.RUN3GV	+	5	2	1685672816856790
ARAHY.6GA0DJ	+	8	2	1.1023e+17
ARAHY.GK9ADN	-	7	2	1.2625e+17
ARAHY.U655LF	+	2	1	115957315
ARAHY.Y6JJLD	-	10	2	1.11706e+17
ARAHY.9HLH7R	+	12	2	1.15955e+17
ARAHY.7VY84B	+	5	1	46813201
ARAHY.BIX0E3	+	36	7	1.46062e+62
ARAHY.VNZN40	+	9	2	2062983220629890
ARAHY.W101G9	+	23	3	1.01508e+26
ARAHY.S5WRJR	-	12	2	2371512223716060
ARAHY.548AAM	+	10	2	46844854684550
ARAHY.E8P894	-	2	1	151765284
ARAHY.57Y9Y2	+	109	5	1.67623e+39
ARAHY.WT9AHN	+	43	3	2.85996e+17
ARAHY.8C93GT	-	6	1	16425024
ARAHY.19PDHV	-	2	1	5052614
ARAHY.LWQV1C	-	152	9	1.15316e+80
ARAHY.WKC89F	+	5	1	41974291
ARAHY.PAY290	+	7	1	30661845
ARAHY.SI0BUE	-	33	3	1.51664e+26
ARAHY.KNS6CZ	+	12	3	1.28367e+26
ARAHY.YC4M78	-	93	8	7.29531e+47
ARAHY.JED5FR	+	2	1	152395128
ARAHY.9I90ED	+	8	1	141056735
ARAHY.RW313X	-	41	6	2.81066e+35
ARAHY.W8H4W4	-	4	2	1039280810392900
ARAHY.7G8F9G	+	26	4	7.33036e+23
ARAHY.C1Z395	-	5	2	1.43976e+17
ARAHY.AL483W	-	34	4	4.89857e+27
ARAHY.PL1TQM	-	4	1	2985778
ARAHY.05THYH	-	44	5	1.33156e+44
ARAHY.B1JWTK	-	4	1	123972095
ARAHY.9QV869	+	32	1	140769191
ARAHY.UX2ZZF	+	33	3	1.46289e+26
ARAHY.EHT35G	-	2	1	108406920
ARAHY.FQS251	+	9	2	1.40214e+17
ARAHY.01RPY8	-	4	2	2151913121519110
ARAHY.IXI1D4	+	16	2	1.14294e+17
ARAHY.386HL4	-	7	1	2128612
ARAHY.AW02WS	+	37	4	1.12055e+35
ARAHY.LWX0MH	+	8	3	1.43162e+26
ARAHY.8KVL3I	+	13	2	2615821326159710
ARAHY.HIE7A8	+	5	1	25322106
ARAHY.WL6NYT	-	5	1	15204137
ARAHY.6D5HXJ	+	3	1	6552146
ARAHY.G37INR	+	12	2	24476432447608
ARAHY.DSMN0K	-	3	1	664718
ARAHY.6EBR5V	+	10	2	9048378090483740
ARAHY.0WJ8WI	+	21	2	1.5763e+17
ARAHY.K0G9DF	-	273	8	3.14446e+63
ARAHY.18T8HP	-	3	1	127768911
ARAHY.KT2W2L	+	30	4	1.12874e+35
ARAHY.V4I9JE	-	6	2	1711390617113950
ARAHY.37ZKFY	-	16	5	8.05396e+39
ARAHY.YLDT1P	+	7	2	1.22792e+17
ARAHY.Y03F6U	-	15	3	1.46123e+26
ARAHY.WT3AEF	-	12	2	1.07042e+17
ARAHY.A4UT9N	-	7	1	140924686
ARAHY.XGY8H1	+	7	1	54103260
ARAHY.L2E3EJ	-	3	1	136552466
ARAHY.5H9H8Z	-	6	1	5835514
ARAHY.WJ1QS5	-	8	1	115043766
ARAHY.7D9MEB	+	18	3	6.99102e+23
ARAHY.1J8J0J	-	7	1	115463077
ARAHY.JNW8E7	+	7	1	9862940
ARAHY.691YBH	-	6	1	71259409
ARAHY.BM4PI5	-	6	1	12559402
ARAHY.WJ50T5	-	2	1	101627629
ARAHY.VBS9AQ	+	12	3	5.09675e+23
ARAHY.09MUKR	-	2	1	10830870
ARAHY.NUM2HH	-	7	1	136917515
ARAHY.VFYD46	-	40	3	7.20737e+20
ARAHY.ZPLF27	-	2	1	2502908
ARAHY.T5CKSJ	-	5	1	97105142
ARAHY.7PJ7FV	+	10	3	1.03455e+26
ARAHY.25U7NT	+	17	1	101239979
ARAHY.Y9H7JI	-	7	1	95188842
ARAHY.M8DR4H	-	315	7	3.32955e+48
ARAHY.RQM5G4	-	4	1	117038032
ARAHY.AG2MXP	-	9	1	10155170
ARAHY.ILFA61	-	3	1	27706581
ARAHY.NL2WBX	-	5	1	143870861
ARAHY.JTH4ZG	+	130	5	6.22756e+29
ARAHY.7G8YPS	-	6	1	35477655
ARAHY.9QZ462	-	4	1	13676136
ARAHY.S12M3G	-	6	1	10887579
ARAHY.L2YINI	+	8	1	143466510
ARAHY.QKZ95M	+	11	2	39750063978868
ARAHY.A8KLXT	+	10	1	146133268
ARAHY.W4NQ03	-	2	1	114777084
ARAHY.8QLN5S	+	6	2	1.30505e+17
ARAHY.5DA507	+	4	1	5353816
ARAHY.VBH056	+	472	7	1.12566e+62
ARAHY.4W8SKF	+	28	2	6326142163261380
ARAHY.K3SJ5I	+	7	2	1145829211458150
ARAHY.H8I0GA	-	11	2	1.33617e+17
ARAHY.TI9N5S	-	14	4	3.06255e+31
ARAHY.2UK2LN	+	12	2	2833002928330060
ARAHY.DU5DDN	+	9	2	1.19878e+17
ARAHY.03QWZ4	+	33	3	1.16193e+26
ARAHY.52LQAS	+	3	1	464830
ARAHY.00SZA6	-	6	2	2902178629021910
ARAHY.BMM90D	-	12	2	1.1234e+17
ARAHY.GP8974	-	5	1	151927400
ARAHY.GX4Q6M	-	13	1	100095190
ARAHY.DHGV6W	+	21	3	6.71566e+20
ARAHY.HJZ3ZC	-	3	1	132104827
ARAHY.HZ9SBP	+	8	2	1.42552e+17
ARAHY.137S2Z	+	4	1	9082411
ARAHY.4PY88X	-	5	1	8676489
ARAHY.JER3JH	-	8	1	114688165
ARAHY.PKX56S	+	19	3	3.31104e+23
ARAHY.EG4IG2	-	34	5	1.12599e+39
ARAHY.I79V4W	+	3	1	100209398
ARAHY.GYP93S	-	4	1	78647511
ARAHY.A8DX1K	+	7	1	101946971
ARAHY.VX5XH5	-	11	2	1295582612955930
ARAHY.BX43B4	+	5	1	153248320
ARAHY.VU08LY	+	13	2	44617244462258
ARAHY.RTC3FZ	-	2	1	3198005
ARAHY.5KI8FH	+	10	2	99338349933854
ARAHY.M1CUAT	+	4	1	30203544
ARAHY.FH4MAJ	+	4	1	18305753
ARAHY.T4ETEL	+	9	1	5566419
ARAHY.H5JCD8	-	9	2	1.20049e+17
ARAHY.UN6PZ5	+	275	7	9.87879e+41
ARAHY.BG34PE	+	39	7	1.42949e+62
ARAHY.GG70IM	+	7	1	120413135
ARAHY.LUC5KR	-	5	1	10938687
ARAHY.K1J1DJ	-	32	4	1.37439e+35
ARAHY.8LN2Z6	+	24	2	1.4075e+17
ARAHY.M34HWH	+	10	2	1.27856e+17
ARAHY.1A5FNX	-	10	1	157420064
ARAHY.6ZYP5I	-	38	3	5.28612e+23
ARAHY.FD543A	+	89	6	1.65882e+47
ARAHY.3J87F1	+	3	1	150247412
ARAHY.V86M3D	-	186	5	1.48066e+44
ARAHY.MEY6QL	+	3	1	1501411
ARAHY.A6QGA7	-	15	3	3.61157e+23
ARAHY.K6INHB	-	6	1	1880058
ARAHY.FLJ2SC	+	13	3	2.5116e+23
ARAHY.ZYC5JB	+	12	2	9442018894420280
ARAHY.9JEX28	+	11	1	140811323
ARAHY.QA99NK	-	4	1	79122005
ARAHY.ZN78HF	+	2	1	6963548
ARAHY.0Y9XYY	-	8	1	4869556
ARAHY.6B8MBI	+	2	1	4285612
ARAHY.MYV34H	-	5	1	142667780
ARAHY.Z0CB8G	+	5	1	90907478
ARAHY.GWB5D5	-	5	1	129290987
ARAHY.VY3BKH	+	7	1	27504373
ARAHY.28MAAX	-	5	1	111919522
ARAHY.25IG2V	-	6	1	133725650
ARAHY.HA8IQE	-	2	1	10423397
ARAHY.WX9SXY	+	3	1	6593223
ARAHY.DWSH38	+	5	1	9435217
ARAHY.RY21T0	+	11	3	2.98923e+23
ARAHY.2V173I	-	2	1	15510078
ARAHY.JE36Z4	+	21	1	83690056
ARAHY.AM3VD0	-	33	8	1.19397e+71
ARAHY.G913TM	+	5	1	5838821
ARAHY.MQUZ88	-	14	1	7246919
ARAHY.JH8P8D	+	4	1	100601866
ARAHY.UE00R2	-	20	2	982197982109
ARAHY.5LK61T	+	43	9	1.31579e+71
ARAHY.Q9TM1C	+	9	2	16754541675394
ARAHY.6SN2Q0	+	31	4	1.38649e+35
ARAHY.A2NH4I	+	7	1	113652639
ARAHY.8B3E5K	-	6	1	130026359
ARAHY.EVQB8B	-	10	1	10707945
ARAHY.BM2Q5K	-	225	9	1.42707e+80
ARAHY.GU6ASX	+	9	2	4754707347547020
ARAHY.TFQ65X	+	59	1	43180556
ARAHY.Y6FWJK	+	5	2	3615325436153300
ARAHY.WN7XBE	-	4	1	360640
ARAHY.23HYFJ	-	8	1	127511799
ARAHY.HUVM91	+	15	2	1.0446e+17
ARAHY.L5T5KA	-	3	1	109992728
ARAHY.M18UKQ	-	8	2	9601725096017180
ARAHY.92TPPG	+	7	1	146513233
ARAHY.LQA0WQ	+	5	2	1.43323e+17
ARAHY.UQH0GN	+	11	3	1.19317e+23
ARAHY.P7ITSZ	+	99	3	9.7272e+20
ARAHY.BD57S3	-	12	3	1.35651e+26
ARAHY.9QPF88	-	17	1	7453829
ARAHY.I1CICT	-	6	1	37827230
ARAHY.VKSA8D	-	25	4	1.18113e+35
ARAHY.RG5YED	+	437	8	6.03086e+55
ARAHY.Z32C2V	+	3	1	153782069
ARAHY.22EHF3	+	21	5	5.25351e+34
ARAHY.P11UPH	+	5	1	132735164
ARAHY.TK9WZW	-	13	2	1.43097e+17
ARAHY.CDI7P2	-	17	3	1.17424e+26
ARAHY.X40XE7	+	6	1	133989554
ARAHY.IL57Z2	-	11	1	20085610
ARAHY.NVD91E	+	30	5	1.24141e+44
ARAHY.DTN3WJ	-	22	5	2.22793e+34
ARAHY.0UT8YS	+	8	2	1.46106e+17
ARAHY.JS0EE0	+	9	2	1.51019e+17
ARAHY.FDEL0C	+	3	1	35143184
ARAHY.X1Z13X	+	4	1	4140391
ARAHY.G058EZ	-	7	2	1.08727e+17
ARAHY.DF5JNQ	+	5	1	619953
ARAHY.H9DCZ8	-	4	1	18403198
ARAHY.G94RKZ	+	13	2	39003693898978
ARAHY.SEEZ4U	-	3	1	115012319
ARAHY.S2F7G6	-	12	3	1.47689e+26
ARAHY.KC03F7	-	13	2	45342774534413
ARAHY.VSC9GG	+	20	2	1441264414412660
ARAHY.QXP7G7	-	10	3	3.35285e+20
ARAHY.715XQU	-	9	1	51031961
ARAHY.GWDR8P	-	31	4	1.13243e+35
ARAHY.XGK89K	-	11	2	1.2286e+17
ARAHY.8AWN39	+	8	1	139995164
ARAHY.H49BTR	+	5	1	16435277
ARAHY.SHRD5B	-	4	1	10166106
ARAHY.RDRH1W	-	26	2	1383181013831820
ARAHY.KQ2Z9W	+	3	1	141460231
ARAHY.9R7E2G	-	46	4	3.83865e+31
ARAHY.U36RLJ	+	4	1	11337756
ARAHY.P4XZCB	-	129	7	1.5462e+62
ARAHY.KTI1GQ	+	3	1	2562306
ARAHY.SP3ESK	-	12	2	4656329146563250
ARAHY.RNVH09	-	17	3	1.50028e+26
ARAHY.WH4ZAG	+	7	2	1382118713821390
ARAHY.V00M5D	+	62	8	1.78404e+55
ARAHY.F052KA	-	9	1	16978874
ARAHY.DJ9YQ7	+	21	3	1.53183e+26
ARAHY.XZ28CK	-	3	1	6696897
ARAHY.FWH2UP	-	11	3	5.83052e+20
ARAHY.RMUP98	-	6	1	2367047
ARAHY.KD4831	-	6	1	106325789
ARAHY.Q8TWNW	+	2	1	113472020
ARAHY.A08QYG	+	42	4	1.5782e+35
ARAHY.4RYS79	+	8	1	27548463
ARAHY.YA4Y9S	+	3	1	150714187
ARAHY.SLD6BY	-	13	2	1.32203e+17
ARAHY.MGN1WG	+	4	1	27809788
ARAHY.9JV9UY	-	4	1	68853509
ARAHY.950IQH	+	24	2	2084100620841030
ARAHY.8W4I3Q	-	7	2	7706243677062580
ARAHY.BJU5BB	+	5	1	75543169
ARAHY.27TATD	+	13	2	32556953255559
ARAHY.P7QXAW	+	13	2	3720402037204060
ARAHY.BIE0AI	-	12	2	1.56749e+17
ARAHY.P1R172	+	7	1	7650096
ARAHY.PGSD4J	-	37	7	2.98492e+55
ARAHY.KF0AV4	+	6	2	47123464712400
ARAHY.8W5KIC	-	5	2	9397841993978380
ARAHY.81H9V0	-	9	2	1.23822e+17
ARAHY.VQ08NH	+	11	2	1.33772e+17
ARAHY.W9Z0UK	+	7	1	4436284
ARAHY.882I6B	-	46	3	1.7427e+23
ARAHY.2K35VF	+	6	1	97968359
ARAHY.0SW4QZ	+	24	4	1.10694e+35
ARAHY.NV60S8	-	4	1	8801001
ARAHY.8QP97F	+	17	2	1.12972e+17
ARAHY.B02C3Y	-	15	4	5.29351e+27
ARAHY.N044W1	-	9	1	9333722
ARAHY.H37VQ6	-	4	1	158083949
ARAHY.D2JSQE	-	3	1	10273041
ARAHY.B2KMHD	-	12	3	1.28246e+26
ARAHY.5VI8F7	+	7	1	6514068
ARAHY.YZ4W1Q	-	24	2	1322662013226710
ARAHY.JM24QG	-	9	1	3215279
ARAHY.UK0SNM	+	19	3	1.4942e+26
ARAHY.K8JXLT	-	44	4	1.06525e+35
ARAHY.YZ7E83	+	18	2	9209835792098400
ARAHY.7S9HSP	+	3	1	48574576
ARAHY.1RT5A7	-	11	3	1.01428e+26
ARAHY.6CYD98	-	8	2	7454627674546380
ARAHY.RRAK1Y	+	13	1	5798160
ARAHY.K3MAB1	-	84	8	9.74647e+55
ARAHY.B1R33T	-	12	2	9953482599534850
ARAHY.Z0D2FZ	+	8	1	8888762
ARAHY.LNQ50U	-	6	1	158152308
ARAHY.A0CKVX	-	4	1	132592476
ARAHY.BH211Y	-	10	1	347682
ARAHY.97U3QM	-	5	1	133338051
ARAHY.CGL9LR	-	6	1	158482879
ARAHY.A3MDF8	-	5	1	135210390
ARAHY.I6N1I3	+	14	3	1.24223e+26
ARAHY.4XXP0Y	-	119	5	3.0165e+39
ARAHY.HK0HI4	-	3	1	98592457
ARAHY.382XQL	+	5	1	103781871
ARAHY.LDN3BT	+	29	5	8.03419e+34
ARAHY.DWG2KQ	-	4	1	89493720
ARAHY.B7D93H	-	3	1	80728776
ARAHY.71BALL	-	3	1	30731943
ARAHY.F8AZNS	-	169	4	1.28178e+31
ARAHY.9YN8B0	-	5	2	1.15325e+17
ARAHY.PJIU2I	+	4	1	80187857
ARAHY.B7F07X	+	3	1	31990171
ARAHY.G7GU57	-	13	2	1.44895e+17
ARAHY.WQF7L9	+	53	1	110714770
ARAHY.WZXK6X	-	64	4	1.28071e+27
ARAHY.H03KUW	-	5	1	3015650
ARAHY.X2Q8CL	-	5	1	1333734
ARAHY.W02GTP	+	13	1	22025512
ARAHY.E0X5DU	-	29	4	1.49089e+35
ARAHY.W6LUDP	+	2	1	92168343
ARAHY.VUP14P	-	8	1	3342611
ARAHY.5BVL9F	-	60	3	1.09603e+20
ARAHY.97RZQE	+	8	2	1583285015832900
ARAHY.Z1SPH5	-	12	2	2866524628664660
ARAHY.M25UX0	-	32	5	1.19892e+44
ARAHY.HFZH3W	-	12	2	65053556505289
ARAHY.8F2DT0	-	166	5	4.92272e+34
ARAHY.PS1TRN	+	15	1	130022326
ARAHY.237GY1	+	10	2	1.16564e+17
ARAHY.26GYPH	-	6	1	10667657
ARAHY.RJH946	+	10	1	65997578
ARAHY.34XV9Z	+	14	3	1.01452e+23
ARAHY.IK22HI	-	18	3	6.75044e+20
ARAHY.G4CA9S	-	7	2	1.0425e+17
ARAHY.GNTH39	+	54	7	1.10363e+62
ARAHY.E6P4EG	+	11	2	1.08053e+17
ARAHY.YBC12K	-	3	1	10784634
ARAHY.0CMJ96	+	24	5	6.2847e+34
ARAHY.460N9P	+	13	2	70393947031912
ARAHY.SJZ9IC	+	20	4	1.33215e+35
ARAHY.E7UEEQ	-	9	2	1.16067e+17
ARAHY.5QXC4B	+	3	1	80853186
ARAHY.V872M0	-	35	3	1.05406e+20
ARAHY.X7GI04	+	2	1	977323
ARAHY.PEX4VV	-	8	2	5869978558699890
ARAHY.NJAK7N	-	5	1	126453403
ARAHY.9J7RGN	+	16	2	1358814813588120
ARAHY.UX4ERZ	+	20	2	15463861515079
ARAHY.6VZ6G8	+	6	1	86824610
ARAHY.PKKG09	-	5	1	109435509
ARAHY.S62F0N	-	2	1	119997451
ARAHY.G5DPCC	-	4	1	13976574
ARAHY.IN1E3L	-	3	1	128568307
ARAHY.H6ML7T	+	3	1	81414800
ARAHY.FBZP9J	-	21	2	9420993694209880
ARAHY.D0E55K	+	3	1	24906671
ARAHY.PKE437	+	3	1	60085167
ARAHY.83S23U	+	7	1	790402
ARAHY.YZ918W	+	65	10	1.08307e+89
ARAHY.TAK2NC	+	23	3	8.64087e+23
ARAHY.57MKXC	-	6	1	105799408
ARAHY.7X145I	-	7	1	457597
ARAHY.ZZYW0T	+	3	1	130523013
ARAHY.RB24L7	-	2	1	80863514
ARAHY.RZZD7S	-	4	1	114342113
ARAHY.69I5GX	-	17	3	3.81044e+20
ARAHY.09EZ08	-	33	5	9.73688e+34
ARAHY.I5R24F	-	3	1	55260967
ARAHY.EN3ZRJ	-	25	3	8.66134e+23
ARAHY.PCT0RU	+	5	1	90964010
ARAHY.F67ZD9	+	9	1	11529393
ARAHY.HU0S2W	-	6	1	111632557
ARAHY.0X38XU	-	10	1	12646075
ARAHY.R476QE	-	10	1	142409868
ARAHY.LG1RTX	-	79	6	8.74845e+47
ARAHY.CE95IG	+	27	6	8.97047e+47
ARAHY.XD6XV6	-	40	2	2107832521078350
ARAHY.P78B16	+	6	2	1049962810499740
ARAHY.PD68BJ	-	42	3	5.42209e+23
ARAHY.VT6XC8	-	2	1	2360152
ARAHY.T1JMF3	-	33	2	9736161397361550
ARAHY.FSY6MA	+	3	1	23529890
ARAHY.P4T07M	+	39	6	1.16148e+53
ARAHY.KJXG91	+	3	1	128066719
ARAHY.Q1XEB7	-	3	1	130788931
ARAHY.LMZT46	-	100	5	8.905e+39
ARAHY.D2DMXG	+	16	3	9.73365e+23
ARAHY.36CNLM	+	4	1	15227485
ARAHY.10MHJ6	-	13	2	2268943222689490
ARAHY.6E8E03	-	14	3	3.26369e+17
ARAHY.00VL53	-	15	3	1.07706e+26
ARAHY.1K28CT	+	4	1	119264006
ARAHY.R5ZZYH	-	2	1	26396429
ARAHY.2EH2S8	+	14	2	1.47607e+17
ARAHY.0SU9K7	-	2	1	9194457
ARAHY.N37HG5	+	3	1	17877505
ARAHY.JB39ED	+	14	3	4.77554e+23
ARAHY.ZWX0IX	+	5	2	7784170777842370
ARAHY.D2EUEA	+	1113	48	10393788,10393579,10393648,10393811,10393742,10393944,10394391,10392588,10393683,10393137,10393205,10393056,10395398,10393226,10394312,10394362,10392923,10393262,10393620,10393704,10392612,10392896,10393175,10393287,10393765,10393852,10393871,10394011,10394486,10394530,10394906,10395011,10392414,10392705,10392973,10392999,10393037,10393108,10393372,10393600,10393924,10393968,10394333,10394418,103…
ARAHY.ZVPG3A	-	32	4	1.76661e+31
ARAHY.HCPJ2X	+	12	2	1701931917019390
ARAHY.8VMK61	+	4	1	10537168
ARAHY.MI0500	-	4	2	93475059347568
ARAHY.L57GI5	+	8	2	2402398524024160
ARAHY.Z3U2VZ	+	12	3	1.05945e+23
ARAHY.10NZ15	+	68	3	1.08836e+23
ARAHY.YW2RJ0	-	91	2	2012345920123480
ARAHY.Q1RH66	-	128	4	4.14064e+27
ARAHY.8FE69Q	+	10	1	112163016
ARAHY.NSZF19	-	9	2	58989705899049
ARAHY.3UD8ME	-	181	6	5.35898e+47
ARAHY.F9KRFE	+	13	2	83400768341428
ARAHY.HL4WI4	-	24	4	4.47914e+31
ARAHY.GW3WU5	-	34	4	1.49929e+35
ARAHY.T67UVY	+	4	1	20826908
ARAHY.FF7FBD	-	72	7	1.30324e+62
ARAHY.KSV57K	-	4	1	43493259
ARAHY.CJK2YY	-	54	3	8.06429e+20
ARAHY.JUC9E0	+	2	1	43085878
ARAHY.318LIA	-	11	2	1570875615708810
ARAHY.6P6M09	-	2	1	8780890
ARAHY.ZG4VZM	+	3	1	133003678
ARAHY.DYV97M	-	3	1	5252312
ARAHY.75ENLE	+	2	1	54540674
ARAHY.50MPSE	+	10	2	1502440815026750
ARAHY.YDX0XQ	-	7	3	8.66288e+23
ARAHY.FUGS44	+	10	2	1.35239e+17
ARAHY.562L79	+	3	1	94973965
ARAHY.QE9US8	+	11	1	38594857
ARAHY.DBZB80	+	3	1	152506227
ARAHY.WHJ25Q	+	8	1	96675463
ARAHY.TNK1GG	-	6	1	19732305
ARAHY.PYKR9B	+	30	4	8.06619e+31
ARAHY.YSLF5V	-	4	1	109673753
ARAHY.FXM0G0	-	34	5	1.36291e+44
ARAHY.9YR5UX	-	23	2	471552471572
ARAHY.7B7L4H	+	3	1	99996826
ARAHY.B8YDI3	+	3	1	44890801
ARAHY.PVE8MA	+	8	2	1087634210876380
ARAHY.0HHX3D	-	79	2	3021063830210610
ARAHY.BGN30W	-	7	2	1.54803e+17
ARAHY.BRB6W9	+	6	1	112376090
ARAHY.W7Q4YE	-	24	2	1052144810521320
ARAHY.RZUQ3I	+	14	2	41611564161118
ARAHY.99CH68	+	10	3	4.41377e+23
ARAHY.7A6EAY	+	31	3	2.48257e+23
ARAHY.L55RZ1	+	3	1	86426729
ARAHY.Y6RTQD	+	6	1	12442547
ARAHY.UVB7JS	+	274	11	1.64625e+76
ARAHY.K7Q4QF	+	5	1	4376691
ARAHY.BY56TA	+	3	1	514621
ARAHY.7LZL5F	+	41	5	1.3639e+44
ARAHY.KUZ5B2	-	91	6	1.9928e+47
ARAHY.TE4407	+	4	1	26255605
ARAHY.854BZC	+	24	3	5.2485e+20
ARAHY.3F0YT4	+	4	1	106608758
ARAHY.RG0P7S	+	337	5	1.0326e+44
ARAHY.R3N6QG	+	2	1	41424405
ARAHY.F07HS6	+	4	1	156181625
ARAHY.EI09ZL	-	9	2	1156352011563540
ARAHY.SK3TPA	+	592	7	7.98358e+55
ARAHY.77E9KA	-	5	1	3377162
ARAHY.T9S3N5	-	162	10	8.60116e+79
ARAHY.A7E6XG	-	2	1	14577627
ARAHY.9RVQ33	-	3	1	65762741
ARAHY.39JBYW	+	4	1	106032790
ARAHY.WV5AXR	+	257	5	1.1955e+44
ARAHY.X2RL59	-	4	1	18199579
ARAHY.IC6NPA	+	6	2	44746414474690
ARAHY.S8W2EX	-	5	1	13187424
ARAHY.VLV967	-	12	3	7.64186e+23
ARAHY.IY92E8	-	9	2	1.14393e+17
ARAHY.D9VIMI	-	6	2	9179259891792620
ARAHY.G95YVJ	-	3	1	81365099
ARAHY.8FUA72	-	2	1	6873845
ARAHY.PW80E3	-	2	1	83655348
ARAHY.IALD8X	+	2	1	101646739
ARAHY.8YA0Q1	+	137	6	2.64956e+47
ARAHY.2L2SJX	+	13	1	41617648
ARAHY.T29US9	-	6	1	132530979
ARAHY.A16VYK	-	88	7	1.05571e+62
ARAHY.0NW2H0	-	149	6	1.16716e+53
ARAHY.V484X6	-	51	7	1.42048e+62
ARAHY.73PMZH	-	20	2	9390304193903060
ARAHY.I4KDIP	-	4	1	132408554
ARAHY.WPZ9HM	+	16	3	1.10669e+26
ARAHY.LU8TWQ	-	18	3	1.39652e+26
ARAHY.HITK0G	+	10	1	111355677
ARAHY.B1KVMA	-	34	2	1.08613e+17
ARAHY.QHU61X	+	351	7	2.7523e+55
ARAHY.G62WC9	-	4	1	3841306
ARAHY.83L7WY	-	24	3	1.06378e+26
ARAHY.13Q8F8	+	15	2	523435523313
ARAHY.2LCT5X	+	8	1	16129561
ARAHY.P5RCVR	-	4	1	135748788
ARAHY.UQNU32	+	5	1	106818747
ARAHY.BU1MR9	-	28	3	1.18704e+26
ARAHY.5QET20	+	7	1	51965806
ARAHY.ICNT54	-	31	4	6.64849e+27
ARAHY.TVZ6DQ	-	5	2	2938637029386410
ARAHY.2GQ0W5	+	6	1	45483632
ARAHY.ZBS8DW	+	2	1	138011345
ARAHY.QMJH5G	+	54	4	2.98096e+31
ARAHY.KUR4E8	-	29	4	1.06152e+35
ARAHY.8ZIL5S	+	6	1	13403843
ARAHY.SC2RCC	+	11	3	1.65088e+20
ARAHY.CDL3P0	+	6	2	5265181952651880
ARAHY.ZJD0ZY	+	7	1	124719482
ARAHY.BAL5EB	-	3	1	138590713
ARAHY.UQC0E8	-	11	2	2185655021856480
ARAHY.RCT00R	-	3	1	95695499
ARAHY.5R858N	-	25	2	1.17476e+17
ARAHY.PVK25X	-	3	1	132873956
ARAHY.0571R5	+	2	1	150295975
ARAHY.RN5NL0	-	4	1	139588670
ARAHY.AE7G3J	+	6	2	1.17424e+17
ARAHY.74SAHL	-	15	1	19177941
ARAHY.U5LUP6	+	10	2	2011944420119470
ARAHY.ZL3RZ2	-	5	1	80038042
ARAHY.2KUM5F	+	10	1	11843973
ARAHY.8MH36V	+	10	1	125464320
ARAHY.FX875U	+	40	2	1688359516883560
ARAHY.5P7LAL	+	16	1	86050414
ARAHY.97MI0M	+	7	1	5625732
ARAHY.LL4AGN	-	18	3	1.40901e+26
ARAHY.NNTQ1P	-	58	2	89616658961690
ARAHY.5Q6PVM	+	14	2	5038787850387930
ARAHY.G33D6N	-	213	6	4.89526e+47
ARAHY.SGE7CW	+	3	1	3748599
ARAHY.HLI3FT	+	2	1	107519601
ARAHY.Y9CT78	+	89	9	8.72747e+71
ARAHY.XWQI9I	-	3	1	81805616
ARAHY.0MYH4H	-	2	1	43020887
ARAHY.Q2Q9DA	-	5	1	35421151
ARAHY.4H476I	+	4	1	24364536
ARAHY.IF3X13	+	18	3	1.01467e+23
ARAHY.YPH606	+	2	1	2910214
ARAHY.J5SMTG	-	26	4	1.13073e+27
ARAHY.Q1EQ94	+	7	1	35437087
ARAHY.9EWV20	+	33	4	4.754e+31
ARAHY.P4KHGY	+	28	2	31240903124059
ARAHY.PIWT4D	+	15	2	6600671566006640
ARAHY.67HGNM	-	41	5	7.29574e+34
ARAHY.V9LFMD	-	48	6	1.45182e+53
ARAHY.8YRY2D	-	110	7	1.35827e+62
ARAHY.A87VPW	-	6	1	119514155
ARAHY.MIV8ZD	+	10	2	1708702917087300
ARAHY.FN6SHM	-	3	1	5480743
ARAHY.PA8IL5	+	21	4	9.78254e+31
ARAHY.VZ83MM	-	17	3	6.35197e+23
ARAHY.DM5MZC	+	65	6	1.38367e+53
ARAHY.3AE437	+	5	1	107803640
ARAHY.V1T15D	+	7	1	47823553
ARAHY.KPGD7J	-	5	2	4905817049058110
ARAHY.P0RRHQ	-	6	1	3911226
ARAHY.G6C2VL	-	6	1	131020717
ARAHY.40DIQU	+	11	1	21627238
ARAHY.PX7M3V	-	48	2	83231068323042
ARAHY.145GHR	+	30	4	1.02547e+35
ARAHY.G50W54	-	2	1	25914774
ARAHY.RT52KZ	-	29	5	1.48481e+44
ARAHY.S8EST8	+	4	1	92692142
ARAHY.F9ETHR	-	8	1	135244822
ARAHY.EIK56R	+	24	4	4.48519e+27
ARAHY.6Y6HV0	+	8	1	73816646
ARAHY.V5CLR8	+	8	1	5288858
ARAHY.IQ1ST7	-	3	1	9510017
ARAHY.KDA8ZP	-	3	1	19947167
ARAHY.X34XYP	+	10	1	122116013
ARAHY.7R2GDL	+	5	1	145379821
ARAHY.ETD7FQ	-	8	1	27045476
ARAHY.TRW5Y6	-	7	1	24203336
ARAHY.B8E16K	+	28	2	2338446523384400
ARAHY.RN4BKJ	+	253	16	2.0868e+127
ARAHY.NBIC4D	-	6	1	33610812
ARAHY.ZR769L	+	4	1	119724741
ARAHY.Z4KSH3	+	8	1	17052268
ARAHY.9SFQ4R	+	8	1	155577366
ARAHY.C4Q3NJ	+	9	2	1390611413906210
ARAHY.K3K8ZL	-	12	3	2.43831e+23
ARAHY.35MH8V	+	4	1	144573562
ARAHY.HEQU6V	+	45	4	1.18498e+35
ARAHY.AZ4556	+	14	3	1.52465e+26
ARAHY.QX4MR3	+	16	3	1.06741e+26
ARAHY.UJ6U13	+	9	1	141600802
ARAHY.S2N7G4	+	6	1	17144757
ARAHY.MX3F0M	-	7	1	4201761
ARAHY.8LR0MX	+	254	3	2.24665e+23
ARAHY.51GDJ0	+	32	3	1.22067e+26
ARAHY.22NCG0	-	295	9	1.23202e+71
ARAHY.MUNX8C	+	80	7	1.69639e+55
ARAHY.IVYM6W	-	18	4	6.28649e+31
ARAHY.GIY6CE	+	8	1	142359942
ARAHY.GX4GBD	+	19	3	2.10178e+23
ARAHY.IAYA85	+	4	1	149429790
ARAHY.89Z5DT	-	3	1	11321811
ARAHY.SUQM4P	-	31	6	6.14197e+47
ARAHY.I59WU7	+	32	2	1.08998e+17
ARAHY.FVI50U	+	87	4	3.18801e+31
ARAHY.VZ85GY	-	3	1	83269176
ARAHY.B15C0D	-	7	2	11946361194682
ARAHY.18IZSC	-	3	1	80523924
ARAHY.MEP28M	+	3	1	14060108
ARAHY.YPG8JQ	+	10	2	1.32352e+17
ARAHY.6J3MKV	+	47	6	9.65685e+47
ARAHY.D1AFGR	-	2	1	124828711
ARAHY.LPJ2JQ	-	10	2	2194546721945490
ARAHY.SW5XY7	+	10	2	3858678838586870
ARAHY.KU8LKX	-	27	5	5.52343e+34
ARAHY.UB6XNG	-	27	4	3.72087e+31
ARAHY.H1V2NS	+	9	2	1241885412418960
ARAHY.L5UDEC	-	5	2	1.12919e+17
ARAHY.ZU9B18	-	85	7	3.31538e+55
ARAHY.EDC6ME	-	5	1	154476808
ARAHY.5B0M6A	-	5	1	134038967
ARAHY.7T3GCC	-	10	1	113204142
ARAHY.669CET	-	20	4	1.39786e+35
ARAHY.XE45GC	+	17	4	1.06685e+35
ARAHY.901AMQ	-	3	1	101210298
ARAHY.V3KF4A	+	3	1	146203081
ARAHY.IRKT1A	+	320	2	1.08442e+17
ARAHY.3ML67S	-	7	1	2883124
ARAHY.TZRG2H	-	7	1	122959405
ARAHY.9R1925	+	400	12	1.11513e+107
ARAHY.LMCL7V	-	33	6	1.60115e+41
ARAHY.I0PPE2	-	12	2	79649077965095
ARAHY.Z8D0NG	-	11	2	1.30289e+17
ARAHY.D801R8	+	48	2	4968960849689580
ARAHY.EMYT0X	-	17	2	1.25992e+17
ARAHY.ZY3Q1N	+	4	1	101758209
ARAHY.E0UK9T	-	233	10	1.48196e+89
ARAHY.SFYS5E	+	5	1	118981414
ARAHY.Q2DHS0	+	8	1	104199978
ARAHY.63P8XR	-	6	2	900421900491
ARAHY.K8VWCH	+	44	5	9.43257e+39
ARAHY.EM4VZI	+	14	1	102216309
ARAHY.PC0NS4	+	92	3	5.59407e+20
ARAHY.4FY7U3	+	4	1	114641357
ARAHY.6QD9KP	-	7	1	4446417
ARAHY.E16Z9R	-	3	1	121102868
ARAHY.2WY12S	-	16	3	3.67888e+20
ARAHY.3RY6J8	+	23	2	4111608941116170
ARAHY.6TF0DS	-	8	1	866394
ARAHY.842B2E	-	2	1	15916962
ARAHY.8T4WXA	-	22	4	4.51409e+31
ARAHY.8KN71Z	-	97	6	1.15182e+47
ARAHY.2H7VIP	-	14	2	1.19311e+17
ARAHY.85MSRM	+	322	7	3.71085e+41
ARAHY.WRY82H	+	10	3	1.08735e+26
ARAHY.J9PLIE	+	6	2	9672474496724780
ARAHY.1WQ6G8	-	12	3	1.42406e+26
ARAHY.0KE6L8	+	3	1	115777264
ARAHY.F8W5Y7	-	20	4	1.54443e+27
ARAHY.QYSL7K	+	9	3	1.41953e+23
ARAHY.B6MTWF	-	2	1	17605335
ARAHY.G7H05W	-	2	1	5973447
ARAHY.JLJY7Q	+	16	4	1.08856e+35
ARAHY.DU76ZX	-	29	3	1.14857e+26
ARAHY.VSYT7Q	-	17	4	2.80777e+27
ARAHY.385S8G	+	38	3	6.23351e+23
ARAHY.642FWA	-	15	3	8.24079e+23
ARAHY.H5LZNT	+	5	1	140126611
ARAHY.IN5DGA	-	3	1	12695481
ARAHY.915X16	-	6	2	9450408394503970
ARAHY.J9AJ01	-	57	8	8.72585e+63
ARAHY.73MM12	+	22	3	751687520975145
ARAHY.82G0SB	-	6	2	1288252512882550
ARAHY.MTEL0D	-	2	1	109598175
ARAHY.M33Y2K	+	5	1	3560118
ARAHY.4A8T0Q	+	5	1	13239967
ARAHY.9LU5BM	+	952	40	10879613,10879853,10879681,10880000,10879706,10879090,10879833,10879974,10879778,10879797,10879898,10880057,10879660,10878622,10879635,10879034,10881458,10879242,10879278,10879744,10880404,10880423,10879057,10879384,10879920,10880111,10880931,10878444,10878645,10878711,10879174,10879197,10879221,10879338,10879365,10879407,10879725,10880076,10880331,10881023
ARAHY.DIB8K4	-	26	5	5.26384e+34
ARAHY.52AYY4	-	6	2	1.00219e+17
ARAHY.WHQX43	-	3	1	15768583
ARAHY.JVJR89	-	13	2	8071842380718390
ARAHY.K5B2QX	+	14	2	99140349913945
ARAHY.3DA9LK	+	4	1	12448299
ARAHY.7331QQ	-	5	1	136257808
ARAHY.5UU89E	-	9	2	1247693212477010
ARAHY.3C89HC	-	11	2	1.43955e+17
ARAHY.XWP5FV	+	18	4	6.42992e+31
ARAHY.MQB63C	+	24	4	1.26992e+35
ARAHY.SJW8XV	+	429	4	3.49786e+27
ARAHY.DGK5DJ	-	7	2	57438435743863
ARAHY.KRYL0S	-	11	2	2566450225664320
ARAHY.374THF	-	4	2	1.3888e+17
ARAHY.EMW6AM	+	7	2	1.42326e+17
ARAHY.LPIU4G	-	39	1	107938287
ARAHY.J5Y3U9	-	5	1	133613181
ARAHY.X76JWH	+	11	2	2052367020523730
ARAHY.M9I45E	-	11	3	7.83008e+23
ARAHY.22510N	+	9	1	1614676
ARAHY.V367V9	+	11	2	7879939678800590
ARAHY.S4MIP0	-	45	4	1.87747e+31
ARAHY.NE11RF	+	9	1	103343513
ARAHY.B0IVK2	+	46	1	98025091
ARAHY.NXIZ0N	+	6	1	106169860
ARAHY.KX5A8F	-	6	1	42910086
ARAHY.T5BWJF	-	8	1	14721260
ARAHY.G3KGDS	-	6	1	151493795
ARAHY.N289YY	+	9	1	120674920
ARAHY.YJBK1K	-	8	2	1112604411126060
ARAHY.4M6RGX	+	10	1	7306347
ARAHY.I9WHAY	+	145	3	1.14755e+26
ARAHY.FWTY6N	+	130	5	6.8528e+34
ARAHY.D8GG75	-	5	1	110885260
ARAHY.D3CYL9	+	10	2	1.1615e+17
ARAHY.QLS1U0	-	2	1	19528196
ARAHY.IT5RSP	-	14	3	1.51794e+26
ARAHY.0C9QHL	-	7	1	7105857
ARAHY.8JAZ85	+	7	1	5452515
ARAHY.X25DG1	-	16	3	1.62455e+23
ARAHY.YHH73E	-	50	5	2.55619e+39
ARAHY.U6R2AI	+	7	2	5114564451145940
ARAHY.28JICE	+	5	1	19359851
ARAHY.S6C4RP	+	17	2	2669824926698760
ARAHY.WJT401	+	6	2	10579431058048
ARAHY.CA7N65	+	198	5	5.34623e+39
ARAHY.H6AWHY	-	2	1	90759559
ARAHY.ESH7KG	-	11	2	9090703190907070
ARAHY.NB81DJ	-	7	1	111966672
ARAHY.QJKD6Y	-	13	2	1.35004e+17
ARAHY.GMM3UD	+	3	1	133334108
ARAHY.QX5S5X	+	15	2	1.10253e+17
ARAHY.F69WBS	-	8	2	3734185937341880
ARAHY.9V5RCF	-	5	1	118887791
ARAHY.MC3KWT	+	66	4	1.66678e+27
ARAHY.XAYS0A	+	4	1	101766028
ARAHY.U2WZ8A	-	6	1	86951874
ARAHY.HLF3VC	-	3	1	47790254
ARAHY.Y3UPDN	-	7	1	264313
ARAHY.PSFB2E	-	1103	7	1.47304e+62
ARAHY.97VZCN	-	4	1	4300335
ARAHY.NWC6K7	-	17	3	1.39452e+26
ARAHY.Q570SP	-	144	7	1.796e+55
ARAHY.7YQ2TW	+	3	1	119802959
ARAHY.L4VZIS	+	20	4	1.11706e+35
ARAHY.01ACP3	-	8	3	9.42056e+20
ARAHY.WQ4JXZ	-	10	1	86154655
ARAHY.PFJ4ZJ	-	14	3	4.12406e+23
ARAHY.786IJB	+	78	5	1.14141e+39
ARAHY.198ABM	+	11	3	2.45414e+23
ARAHY.Y2LWD9	-	4	1	112516627
ARAHY.P30B2B	-	19	4	1.83928e+23
ARAHY.28WAQV	-	8	1	6717463
ARAHY.XMBW0J	-	6	1	6065281
ARAHY.709T6L	-	6	2	4657093246570980
ARAHY.CJ9CGG	+	3	1	88922165
ARAHY.P2YY4I	+	10	3	7.50996e+23
ARAHY.A0MYZQ	+	228	8	1.15091e+71
ARAHY.EHR7LK	+	10	2	1.12012e+17
ARAHY.T4Y60T	+	49	2	8068728180687570
ARAHY.3B8Q14	-	6	1	135520792
ARAHY.GBF3HF	-	38	4	3.03354e+31
ARAHY.SR1Y0A	+	9	1	96403840
ARAHY.QMVE3T	-	12	3	3.73994e+17
ARAHY.A3N3TR	-	7	1	119349138
ARAHY.CVX4HS	+	5	1	131460757
ARAHY.BD2M5U	+	22	3	2.92262e+23
ARAHY.1CXI4Z	+	23	3	3.79495e+20
ARAHY.3DZG8W	+	10	1	11001230
ARAHY.J541GW	+	4	1	10016045
ARAHY.5RRG6K	+	5	1	8466212
ARAHY.ZI7BUH	-	15	2	4321660343216570
ARAHY.0J9HE3	+	8	2	1319549813195390
ARAHY.Q5T5LU	-	68	5	1.39269e+44
ARAHY.UDW2VH	-	5	1	119833061
ARAHY.SQB86K	+	11	3	1.65683e+23
ARAHY.RI6HQN	+	2	1	44790971
ARAHY.JSI4TH	-	5	2	2634526926341620
ARAHY.8WPY6U	+	27	2	1.0525e+17
ARAHY.M37AJ6	+	15	3	1.3067e+26
ARAHY.9R5XSH	+	25	3	1.22548e+26
ARAHY.U8M3K9	+	9	2	3360082833599010
ARAHY.IEW56P	+	12	2	1.44065e+17
ARAHY.UEVJ5G	-	13	3	1.19435e+26
ARAHY.PH7E5N	-	11	2	1.38108e+17
ARAHY.AR5SA1	-	6	2	71641797164319
ARAHY.6HMZ07	-	8	1	130693461
ARAHY.CFE04G	-	10	2	1086249310862580
ARAHY.9RI59H	+	8	1	9575313
ARAHY.HYR7NZ	-	12	3	1.46188e+23
ARAHY.M4GMJK	+	5	1	1130222
ARAHY.WG32WU	-	5	1	98195788
ARAHY.HJHY8E	-	10	2	1.20564e+17
ARAHY.3R6I6F	+	23	3	9.71981e+23
ARAHY.4NCV9J	+	5	1	100031687
ARAHY.80YKV9	+	58	4	1.02362e+35
ARAHY.425ZXH	-	8	1	152107028
ARAHY.LR79EL	-	7	1	38517586
ARAHY.G5ZJAX	-	4	1	16353973
ARAHY.P0IKGX	+	21	5	1.07716e+44
ARAHY.1EF81S	+	11	1	109790347
ARAHY.TYVF6X	+	3	1	8313861
ARAHY.5V94PQ	+	12	1	65859854
ARAHY.L78ELK	+	3	1	4003863
ARAHY.LMT1Q9	+	18	3	4.77821e+23
ARAHY.SK03LI	+	6	1	14379059
ARAHY.JI8TVV	+	3	1	151390752
ARAHY.U56IPD	+	6	2	1.38796e+17
ARAHY.TU458D	-	22	3	1.26016e+20
ARAHY.QI3UGF	-	14	1	30195933
ARAHY.S7ZPK3	+	3	1	68296774
ARAHY.NS7LJX	+	9	1	10951768
ARAHY.KRT6BL	+	114	10	9.84544e+79
ARAHY.X93NN8	-	12	2	1.24586e+17
ARAHY.P3A43G	-	3	1	111502393
ARAHY.H2P1IF	-	26	2	42623104262334
ARAHY.TFU8D3	+	37	2	1.42725e+17
ARAHY.GX02YE	-	18	2	1808062218080590
ARAHY.6M4P9K	-	1109	2	8007703080077000
ARAHY.JU75F3	-	1861	16	1.36644e+143
ARAHY.3YC2HT	+	4	1	142757126
ARAHY.IC24VR	+	4	1	14252285
ARAHY.EX28K6	+	7	1	2984067
ARAHY.557ZRD	-	9	1	45354392
ARAHY.XK4UQG	-	4	1	1955749
ARAHY.TFRN83	-	27	6	1.83077e+47
ARAHY.V4GG8W	+	5	1	28402125
ARAHY.UMQ844	-	4	1	14869616
ARAHY.I49WQS	-	19	2	4351306643513030
ARAHY.DF4ABA	+	19	2	1.18247e+17
ARAHY.UW7KXU	-	29	3	4.89828e+20
ARAHY.K8UYYD	-	12	1	6691875
ARAHY.IFTQ93	+	9	1	24416889
ARAHY.F0Z357	-	2	1	6789375
ARAHY.YL3Z6V	-	63	3	4.24712e+23
ARAHY.Z8S8NK	+	3	1	104965016
ARAHY.P1C30N	+	95	5	1.42345e+44
ARAHY.U4LPMY	+	7	2	1.26125e+17
ARAHY.0BY36D	+	14	2	77513377751579
ARAHY.PN7U9Z	-	8	2	1.10238e+17
ARAHY.DH90GK	+	5	1	3177685
ARAHY.S7PEZI	+	7	2	3443614334436230
ARAHY.Q92UKX	-	4	1	3768862
ARAHY.F5YJ3L	+	11	2	51223905122322
ARAHY.5JAI4A	-	8	1	460163
ARAHY.XN8K2M	+	86	6	5.13963e+47
ARAHY.7PDR7X	+	9	1	37544813
ARAHY.UX5IA9	+	31	4	2.77389e+31
ARAHY.N26GU2	+	35	5	9.35465e+34
ARAHY.D7E6ZG	-	7	2	9097037390970400
ARAHY.HI4HR4	-	15	2	3575063435750610
ARAHY.V8R19R	-	12	3	1.40635e+23
ARAHY.FE9WNQ	+	4	1	4609583
ARAHY.XEK3EE	-	38	3	1.52129e+26
ARAHY.US5JJQ	+	2	1	6897496
ARAHY.FS3APX	-	23	5	5.81596e+34
ARAHY.1WY37S	+	4	1	128781428
ARAHY.4R71L9	+	8	1	18012312
ARAHY.T4HPZA	+	5	1	94779062
ARAHY.NQB5D8	+	42	7	3.9052e+55
ARAHY.949BMZ	+	4	1	144268411
ARAHY.251WXQ	-	5	2	1.58507e+17
ARAHY.FJPS4C	-	3	1	48687717
ARAHY.GH9K5U	-	17	3	7.34281e+23
ARAHY.L416IP	+	16	2	9433344594333420
ARAHY.3VVE5F	+	10	2	7504848175048320
ARAHY.X0XPJN	+	16	2	1.1806e+17
ARAHY.UHN8JW	-	79	3	2.83643e+23
ARAHY.NAT98D	+	7	2	33584313358500
ARAHY.VT3BTZ	-	66	3	2.14855e+23
ARAHY.380C72	-	3	1	66432
ARAHY.AUS6JB	+	6	1	84135380
ARAHY.4HL1MH	+	38	5	1.17118e+44
ARAHY.I3YFFK	+	23	3	1.24245e+23
ARAHY.12HUMH	-	18	1	100590038
ARAHY.KVK1VL	-	11	2	1614531816145400
ARAHY.DI5N6C	-	8	1	13573905
ARAHY.JDP7FN	-	6	2	9731699297317080
ARAHY.WU2DYS	-	32	3	2.37115e+20
ARAHY.EMW6YX	-	8	2	1.01816e+17
ARAHY.9VNC38	-	4	1	39044705
ARAHY.2QV4RS	+	7	1	40342927
ARAHY.MIS9XN	+	22	3	1.14951e+26
ARAHY.V40EJ3	-	3	1	20051565
ARAHY.CZ58ZW	+	7	3	1.11825e+26
ARAHY.Y73929	-	7	1	63238
ARAHY.1W7KJJ	-	107	9	1.61432e+62
ARAHY.X5IC73	-	4	1	100659025
ARAHY.4VY1XX	-	85	4	6.79155e+27
ARAHY.DE6SJA	-	9	2	4891630448918260
ARAHY.0RL0PX	+	4	1	43356429
ARAHY.63R0A2	-	10	1	13798549
ARAHY.YBSA05	-	64	7	3.38414e+48
ARAHY.CSM94Q	+	4	1	12154495
ARAHY.56NXYI	-	13	2	39625543962447
ARAHY.8BL5SS	+	6	1	113329200
ARAHY.8J1A4Z	+	16	1	819670
ARAHY.6E8WTG	+	119	5	1.07526e+44
ARAHY.39IB73	-	4	1	120026652
ARAHY.4TG6YL	-	4	1	6052556
ARAHY.CV7WQS	-	10	2	97407549740773
ARAHY.0WKN8B	+	11	2	1.01358e+17
ARAHY.9J0NPV	+	52	5	1.1013e+44
ARAHY.XNX4G2	+	5	1	223780
ARAHY.C3HPWP	+	7	1	7124353
ARAHY.QZN0LQ	+	20	2	1859692618596840
ARAHY.RFW3PD	-	5	1	41707405
ARAHY.J9L7AQ	-	4	2	1.1303e+17
ARAHY.J8IV3X	+	29	5	1.0623e+39
ARAHY.4IR4JS	+	6	1	1603243
ARAHY.RHK9HC	-	5	1	85824881
ARAHY.ZBBI6T	-	8	1	32311556
ARAHY.H99X8T	+	6	1	33576527
ARAHY.2AV6EE	+	4	1	17351757
ARAHY.RL700P	-	5	1	6984628
ARAHY.W1N14J	+	52	2	287558287578
ARAHY.Y3PJTZ	-	3	1	108145626
ARAHY.1PC4GA	+	5	1	743549
ARAHY.J7EN8P	-	4	1	139386574
ARAHY.PPI19H	+	5	1	46089281
ARAHY.ZUV7WX	-	210	6	1.11163e+53
ARAHY.3U6NKV	+	7	1	117507043
ARAHY.VVQ74P	+	15	1	6007804
ARAHY.S910NZ	-	9	3	2.96899e+20
ARAHY.EAU3KD	+	125	10	1.184e+89
ARAHY.52204A	-	5	1	104132726
ARAHY.PN2W64	-	6	2	1720902417209000
ARAHY.2D6L40	+	6	1	7165084
ARAHY.69CRNN	-	7	1	9611637
ARAHY.2L7SHU	-	11	2	40324694032528
ARAHY.ET922W	-	48	6	1.15651e+47
ARAHY.FV54AT	+	4	1	41753444
ARAHY.X8HZN4	-	8	2	1.41541e+17
ARAHY.VYGU2E	-	2	1	895143
ARAHY.WJ8WCF	-	46	2	1.40899e+17
ARAHY.8XLM1I	-	2	1	102124540
ARAHY.H8SP9Z	-	8	2	205905205859
ARAHY.MP2BF5	-	2	1	4599758
ARAHY.PIAF8F	-	45	1	9805283
ARAHY.8RX8VY	+	8	3	3.34299e+23
ARAHY.U2PEBB	+	7	1	94416904
ARAHY.H62KW4	-	6	1	134475555
ARAHY.H2E4IE	-	48	3	7.16555e+23
ARAHY.I7AZF3	+	6	1	9057752
ARAHY.UJA2GM	-	4	1	18308309
ARAHY.M0DXBI	-	2	1	1025187
ARAHY.Y5JSF1	+	47	2	44287144428671
ARAHY.97VU5P	-	8	2	3036871030365350
ARAHY.HDA6R5	+	8	2	1208184712081890
ARAHY.2N4YKD	-	12	5	4.23235e+34
ARAHY.QZ950J	-	31	4	1.12553e+35
ARAHY.83HYCG	-	3	1	386296
ARAHY.NY64DB	-	10	3	1.33947e+26
ARAHY.Z0SJI2	-	5	1	16942043
ARAHY.996ISG	+	3	1	121038816
ARAHY.9H7ENF	-	6	1	9433909
ARAHY.RCT9SE	-	6	1	94569970
ARAHY.N9CMH4	+	10	1	27832048
ARAHY.WWKL6Q	+	4	2	7353368173533770
ARAHY.3ZC2CN	-	64	5	1.1049e+44
ARAHY.RC3SCI	+	613	10	1.12362e+69
ARAHY.0D8J24	-	25	4	5.2199e+27
ARAHY.CXU575	-	9	1	20121343
ARAHY.Q8A75M	-	9	2	1180966711809740
ARAHY.110YWB	+	36	4	3.05639e+27
ARAHY.KLDP20	+	36	6	2.10447e+41
ARAHY.JJEK9U	+	4	1	29616244
ARAHY.ARIR4Q	+	14	3	1.00125e+26
ARAHY.1BHT4U	-	12	3	1.33422e+26
ARAHY.Y2RET6	-	9	2	26681202668177
ARAHY.510VWF	-	33	2	1785389317853840
ARAHY.TQ6BSY	+	4	1	5625780
ARAHY.XH4U3Y	+	29	4	4.41411e+31
ARAHY.9QIA1G	-	4	1	117995154
ARAHY.DXQ6L2	+	3	1	139620511
ARAHY.TPV64N	+	5	1	114300169
ARAHY.CXZ5TN	-	74	4	7.62805e+27
ARAHY.P38TYM	-	69	3	2.18205e+20
ARAHY.BCQ50G	+	2	1	96218722
ARAHY.WHQ58B	-	13	2	1.0732e+17
ARAHY.MTL0NJ	-	5	2	5253344052537910
ARAHY.GB8G30	+	5	1	9923780
ARAHY.E9H6BI	-	8	1	9314655
ARAHY.NJ5037	-	11	2	2852004428520120
ARAHY.QIP5TL	-	178	5	3.92774e+39
ARAHY.1T1RVQ	+	3	1	19196537
ARAHY.D9F591	-	94	3	8.05054e+20
ARAHY.0HK6QF	+	18	3	3.94571e+23
ARAHY.Y6ILE8	-	5	2	17917431791691
ARAHY.FFGR5Q	-	13	1	154319718
ARAHY.LP5K48	+	17	2	1.25399e+17
ARAHY.32576I	+	6	1	135747390
ARAHY.WGS0P4	-	3	1	142495095
ARAHY.TU9PNL	+	23	2	94985989498618
ARAHY.1P6TSW	+	36	3	1.4156e+26
ARAHY.IT7QFA	-	8	2	6759381467593730
ARAHY.UF0TAZ	+	18	2	1.2829e+17
ARAHY.N0D599	-	5	2	1560873815608770
ARAHY.UJ0Y8W	-	13	3	1.27909e+23
ARAHY.E521J7	-	19	2	1.45471e+17
ARAHY.TVMT7S	+	37	5	2.50193e+34
ARAHY.VKML7N	-	2	1	101049533
ARAHY.A1Q64B	+	9	2	149580149881
ARAHY.R2EQ4U	+	8	1	152034016
ARAHY.V9NXIE	-	5	1	141009985
ARAHY.U0N14A	-	76	6	3.76554e+41
ARAHY.RQR7YQ	-	46	4	8.00642e+31
ARAHY.DCNL5J	+	30	3	1.01254e+26
ARAHY.5G1G6M	+	8	2	90800939080113
ARAHY.X14VTN	+	3	1	10875584
ARAHY.HVXZ0P	+	3	1	95358445
ARAHY.1ZHN64	+	4	1	6925237
ARAHY.R2U555	-	2	1	6117133
ARAHY.Y92ER0	+	4	1	3247116
ARAHY.NCI3TY	+	44	4	9.98121e+31
ARAHY.LMH5CF	-	4	1	397853
ARAHY.PR5NM5	-	27	5	7.44865e+34
ARAHY.V9CJ7F	+	4	1	153344508
ARAHY.YAGN0V	-	10	2	4343430043434350
ARAHY.6RZF8I	+	43	3	1.16185e+23
ARAHY.Y3J10V	-	17	3	1.12517e+26
ARAHY.SBUN5C	+	8	1	141921781
ARAHY.N1LJUX	-	3	1	12984520
ARAHY.Z0SXD6	+	4	1	16641754
ARAHY.WCY73K	-	6	1	3061324
ARAHY.PN0BWC	+	20	3	1.86145e+23
ARAHY.TG211X	-	22	4	1.56331e+35
ARAHY.XK3P9A	-	45	2	2472369024723670
ARAHY.W7GVX2	+	7	2	66331486632782
ARAHY.L1HKPT	+	4	1	23844534
ARAHY.E47FLX	+	2	1	1631189
ARAHY.28FBJ8	-	30	1	12431588
ARAHY.U8589F	-	6	1	7640668
ARAHY.P6ZKNU	+	6	1	31636757
ARAHY.W2CT24	-	3	1	76401489
ARAHY.RHR23G	+	21	3	1.24843e+26
ARAHY.UM4T3G	+	22	5	1.12324e+44
ARAHY.NQL4T4	-	14	2	1.02249e+17
ARAHY.8GV2HY	-	4	1	100425462
ARAHY.SLE1RG	-	35	5	1.42113e+44
ARAHY.XU41E3	+	5	1	142530710
ARAHY.PDW3QZ	+	2	1	103151018
ARAHY.BM6K92	-	7	2	30258733025924
ARAHY.PG25TT	-	4	1	110424388
ARAHY.465ER6	-	4	1	88938691
ARAHY.JHLY2S	-	9	3	7.73003e+20
ARAHY.5FW2L6	-	3	1	3857208
ARAHY.D42DGE	-	13	2	2645374726453790
ARAHY.4051GE	-	4	1	117779417
ARAHY.LSUX1U	-	5	2	13863121386463
ARAHY.H2CSA7	+	3	1	128856449
ARAHY.ECYT9B	+	8	2	10756701075549
ARAHY.3KC2AA	-	8	2	7043070450
ARAHY.TA5R8Z	+	23	3	1.19417e+26
ARAHY.N64Q2X	-	5	1	155709545
ARAHY.74MQIJ	-	296	9	1.04971e+80
ARAHY.2N89KK	+	3	1	610017
ARAHY.PS7FJ4	+	12	1	4831477
ARAHY.3CY5UQ	+	10	2	4013571840135750
ARAHY.N1E5J3	-	12	2	9286989592869850
ARAHY.RU9Q67	+	37	2	1.04175e+17
ARAHY.34Q84K	-	6	1	138360326
ARAHY.74JCE2	+	13	3	1.25974e+26
ARAHY.8C5UM8	-	4	1	108710827
ARAHY.YDF97G	-	6	1	3430804
ARAHY.U7E3JB	+	7	1	1581465
ARAHY.MQ4KH5	-	16	3	1.09855e+26
ARAHY.PE8223	+	2	1	101712155
ARAHY.J3TRVX	+	5	1	105906409
ARAHY.9D9T18	-	119	4	2.05798e+31
ARAHY.Y78N6H	-	21	3	6.26643e+23
ARAHY.0U4Z5X	+	49	5	6.5361e+34
ARAHY.VC8V91	+	5	1	21603449
ARAHY.0825KH	-	3	1	118368956
ARAHY.S9NP0T	+	33	3	8.08341e+23
ARAHY.B1IHLW	-	4	1	40951935
ARAHY.Y1EHRK	+	5	1	142491473
ARAHY.35HI1V	-	87	6	1.60299e+47
ARAHY.M3EZX1	+	17	3	1.18604e+23
ARAHY.V8X883	-	4	1	42722635
ARAHY.TL9E5R	+	23	2	98113989811423
ARAHY.1G1J9V	-	119	6	1.66873e+47
ARAHY.NG6XH8	+	9	3	2.0504e+17
ARAHY.53CX5B	+	8	2	1045229610451920
ARAHY.BN6NH6	+	5	1	104562346
ARAHY.WSVI3W	+	6	1	106323320
ARAHY.A3F71V	+	8	2	28922932892527
ARAHY.EL261C	-	395	12	1.35982e+107
ARAHY.2K3Z1D	-	28	3	5.48786e+23
ARAHY.YZD8WZ	+	19	4	1.16985e+35
ARAHY.C0955D	+	2	1	42959736
ARAHY.RZTL2L	-	7	2	4526708345267120
ARAHY.MBUZ7W	-	27	6	1.41822e+47
ARAHY.78GW8G	-	7	1	115349979
ARAHY.IF0A72	+	10	1	120478757
ARAHY.T04XZP	+	4	1	154693936
ARAHY.10ZGUJ	+	21	3	1.04855e+23
ARAHY.P58SHS	-	8	1	943966
ARAHY.FMUQ9I	-	3	1	137247920
ARAHY.57GLQM	-	24	3	4.20647e+23
ARAHY.2YK8S2	+	189	5	9.78604e+39
ARAHY.AXL83M	+	9	2	12197691219790
ARAHY.32RTH6	+	6	1	105414813
ARAHY.LAP5IF	+	8	1	116816394
ARAHY.EX6GR6	+	6	1	4979540
ARAHY.VM9CX9	+	50	4	4.97368e+31
ARAHY.2821YK	+	4	1	97398540
ARAHY.548B55	+	9	1	45173392
ARAHY.0F9H7B	-	10	2	52817745281836
ARAHY.0R5WQW	+	3	1	16321084
ARAHY.I3QUYC	+	8	2	951058951002
ARAHY.VH9XRT	+	12	2	8694982186949690
ARAHY.XXQ95I	+	6	1	46640464
ARAHY.N4UYPZ	-	9	1	13848107
ARAHY.5UFA25	-	4	1	139010894
ARAHY.YG2QQU	-	10	2	1.53305e+17
ARAHY.URL2CG	-	5	2	6951018569510270
ARAHY.IT8P61	+	2	1	96252122
ARAHY.EXE5KN	+	32	5	1.15917e+44
ARAHY.33UQPP	-	4	1	56379696
ARAHY.KAJ2Z5	+	16	1	1555594
ARAHY.PTZ9GF	-	10	1	3564421
ARAHY.A21TQ1	-	63	6	5.38045e+41
ARAHY.7NL1KT	-	3	1	140828583
ARAHY.G4J84I	-	5	1	42390984
ARAHY.VC9ZTT	+	67	8	1.43068e+63
ARAHY.8Z8BZM	-	130	6	1.20069e+53
ARAHY.D0TPSC	+	15	1	1132079
ARAHY.U0RPSK	-	5	2	7756607877566210
ARAHY.100NT6	-	12	3	2.33427e+20
ARAHY.JT9MTX	+	8	1	107807289
ARAHY.I0TH6U	+	3	1	12665691
ARAHY.0ZB9Y5	-	13	3	8.40292e+20
ARAHY.S8SGVJ	-	16	2	1.16607e+17
ARAHY.2I3PJC	+	5	1	137583636
ARAHY.932KHQ	+	60	4	1.51217e+35
ARAHY.Q3ZPYL	+	4	1	87807815
ARAHY.GM1CB9	+	8	1	11339693
ARAHY.U7GRH4	-	5	1	112199855
ARAHY.40G96H	+	16	2	1.25269e+17
ARAHY.7CM1GD	+	10	1	14945822
ARAHY.DVHS31	-	7	2	117671117633
ARAHY.F28688	+	3	1	22638052
ARAHY.I25TD0	+	4	1	46695618
ARAHY.DTTE32	-	26	4	5.60132e+31
ARAHY.45SMBX	-	29	4	8.89492e+31
ARAHY.A6JRIG	-	24	2	45099824510095
ARAHY.H9LPGA	+	5	1	11355599
ARAHY.78LW43	-	9	1	116002961
ARAHY.WV2S1U	+	4	1	22013518
ARAHY.53PAXP	-	18	2	1.3916e+17
ARAHY.QLQP2D	-	136	7	7.82369e+48
ARAHY.CMR7WY	-	10	2	1.03026e+17
ARAHY.3E0X61	-	4	1	41005935
ARAHY.WRM076	-	9	2	1.1939e+17
ARAHY.8009T9	-	4	1	17964279
ARAHY.35MDCZ	-	6	2	2155181221551880
ARAHY.MNH7P8	+	37	4	9.59406e+27
ARAHY.0D01QN	+	22	4	1.11058e+35
ARAHY.9CR96V	-	2	1	2440322
ARAHY.FJGZ6C	-	8	3	1.03168e+26
ARAHY.LUDT77	-	3	1	16011245
ARAHY.NR3S8D	+	20	2	1.42186e+17
ARAHY.VRBE94	-	106	6	1.35056e+53
ARAHY.MJ77G4	-	36	5	6.50012e+39
ARAHY.LXD5H4	-	3	1	974344
ARAHY.G87X3C	+	11	1	134306447
ARAHY.Y4DZHH	-	4	1	136541072
ARAHY.HL6BNW	-	24	2	1.14137e+17
ARAHY.IRK6TR	+	2	1	113276716
ARAHY.5H8JFW	+	5	1	115243295
ARAHY.TI5GXM	+	22	6	1.01964e+47
ARAHY.X5BJH5	-	45	3	1.49568e+26
ARAHY.HED3ZI	-	2	1	95656022
ARAHY.4GE7F8	+	3	1	129373354
ARAHY.GS86GR	+	6	2	1.49583e+17
ARAHY.J2TUGE	+	2	1	33476992
ARAHY.PUDN4D	-	12	3	1.4747e+26
ARAHY.Z0WZ2G	+	8	1	98797286
ARAHY.34LCL9	+	346	6	2.65708e+41
ARAHY.SV274X	-	16	3	1.35351e+23
ARAHY.4L9195	-	2	1	16382973
ARAHY.UW9078	+	6	1	117813643
ARAHY.7Y7MXI	-	12	2	35644273565312
ARAHY.L8QKWP	+	22	3	1.18587e+23
ARAHY.P3FI0J	-	2	1	113167969
ARAHY.ZK214A	+	4	1	34681843
ARAHY.LKLM88	-	4	2	2383968423839780
ARAHY.SXMW95	-	5	1	98634052
ARAHY.7P1X5G	+	2	1	7369474
ARAHY.VE46QQ	-	2	1	16898967
ARAHY.2AJ2PQ	+	10	2	20800492080085
ARAHY.B4L9Q8	+	110	3	1.42813e+26
ARAHY.F7MRFZ	-	2	1	118997289
ARAHY.IS0T5T	+	5	1	10591215
ARAHY.P087XE	+	3	1	116857457
ARAHY.DJ2H3Y	-	10	2	81612758161389
ARAHY.UJ6S9W	+	15	2	49428524942802
ARAHY.LP1JBF	+	20	3	5.77913e+20
ARAHY.B1NQ7W	+	12	1	26667965
ARAHY.8970U6	-	11	1	132802574
ARAHY.LT98XL	-	49	6	2.12763e+47
ARAHY.UST23B	+	5	1	46860111
ARAHY.GZNV26	-	3	1	18357664
ARAHY.GIV1JF	+	60	6	1.36147e+53
ARAHY.5H4H17	-	94	4	1.20129e+35
ARAHY.L9DXTM	-	19	5	2.37308e+39
ARAHY.D7TWRW	+	7	1	45366534
ARAHY.JQ7JP5	+	5	1	1583992
ARAHY.TT8VU2	-	4	1	1810136
ARAHY.1PU3AF	-	4	2	1816376518163720
ARAHY.A1M8SQ	+	4	1	111830941
ARAHY.RYYU2D	+	5	1	44562671
ARAHY.DLQL5C	-	14	2	1.29574e+17
ARAHY.KP5LKI	+	6	2	3996320239961800
ARAHY.DX2UEH	+	46	3	3.04553e+20
ARAHY.JWH7Q7	+	5	1	14422963
ARAHY.HLYC1U	-	4	1	21989873
ARAHY.8G10A0	-	19	4	7.88033e+31
ARAHY.SILR7D	+	2	1	84568695
ARAHY.JPXG8L	+	25	3	1.43024e+26
ARAHY.HQ8ILA	+	6	1	1819915
ARAHY.4BI446	+	36	5	1.33971e+44
ARAHY.M99KVR	+	7	1	117578152
ARAHY.IL3471	-	3	1	115655042
ARAHY.M7PLWR	-	7	2	65316446531834
ARAHY.UB09PE	+	4	1	31008296
ARAHY.I1NPUK	-	6	2	7203439672034520
ARAHY.4LBZ2P	-	12	3	255702532126988
ARAHY.6GSA8E	+	30	3	1.25606e+23
ARAHY.Y7B72I	-	4	1	131782537
ARAHY.E0GHFU	+	16	5	1.00315e+44
ARAHY.0GG7BD	-	7	1	110892024
ARAHY.M16IE8	-	23	2	1.20357e+17
ARAHY.K1TE33	-	34	4	4.41428e+27
ARAHY.ADQ5P4	-	8	2	38226213822681
ARAHY.X8YVGZ	+	6	2	1.39169e+17
ARAHY.RZQZ1K	+	125	9	8.53579e+44
ARAHY.5VLU3V	-	5	1	107120092
ARAHY.YI8I4N	+	8	2	20307982031322
ARAHY.KE22LN	-	12	3	1.55737e+23
ARAHY.D8H3GK	-	8	1	46583074
ARAHY.K4Y63P	-	8	2	4500419645004290
ARAHY.8723TC	-	6	1	4446414
ARAHY.GGS4HZ	+	93	4	1.27995e+35
ARAHY.WFJ5DK	-	49	3	1.1247e+26
ARAHY.V6CENM	+	4	1	151157813
ARAHY.19HZ0U	-	18	3	7.97991e+20
ARAHY.HK366X	+	2	1	111432968
ARAHY.LVS803	-	42	3	1.04102e+23
ARAHY.ER1LI4	-	13	2	53281795328134
ARAHY.MA816V	+	27	3	7.92876e+23
ARAHY.FQ54VN	-	4	1	3989250
ARAHY.F25RYT	-	288	5	1.53396e+39
ARAHY.JTTA2P	+	7	1	115182714
ARAHY.0Y1MFM	+	151	6	1.11618e+53
ARAHY.WF8D84	+	4	1	158191109
ARAHY.D8U91S	+	5	2	1680571216805730
ARAHY.MJYQ7R	-	2	1	304753
ARAHY.PDUF2H	+	13	1	69068067
ARAHY.31Z3CL	-	63	3	6.58211e+23
ARAHY.5K20PQ	+	6	2	4432029944320340
ARAHY.2EE7P6	+	5	1	31415330
ARAHY.SQ6FML	-	4	1	85081807
ARAHY.IP3R9B	-	11	1	4745353
ARAHY.S4VI32	-	4	1	10873935
ARAHY.Q6G9DP	-	11	3	1.0199e+26
ARAHY.3DM8EN	+	2	1	88181186
ARAHY.L8Y5Z3	-	10	2	1.2943e+17
ARAHY.IQ0HIS	-	34	6	8.52264e+41
ARAHY.YFZF4W	-	4	1	134863332
ARAHY.I9BDFC	-	6	2	8886780888867880
ARAHY.JTL6YC	+	12	2	17634171763436
ARAHY.K3F60Q	-	17	1	27099743
ARAHY.DFXH7Y	+	9	2	8412651584126620
ARAHY.1N8PTF	+	4	1	106627957
ARAHY.91GX53	+	15	1	15646913
ARAHY.75SBZZ	-	25	1	43419617
ARAHY.YQ2X99	+	28	3	6.90025e+23
ARAHY.1UR2FN	+	3	1	48905266
ARAHY.J5AP2X	-	45	5	1.30183e+44
ARAHY.61ZXLU	-	163	7	9.93634e+55
ARAHY.ILS8DP	+	7	2	1.05642e+17
ARAHY.45B7J4	+	12	1	147228176
ARAHY.M3NK87	+	4	1	4709927
ARAHY.QLA9Z7	-	755	5	1.93233e+39
ARAHY.2HQ2B3	+	3	1	79832576
ARAHY.4YP4NP	+	4	1	135459275
ARAHY.JN2YDZ	+	2	1	149811818
ARAHY.228PAQ	+	2	1	50619961
ARAHY.JN41X7	-	18	4	2.30958e+31
ARAHY.M87LIL	-	26	1	135726928
ARAHY.UU5TC6	+	5	1	741798
ARAHY.3BME1Z	-	9	2	1.24234e+17
ARAHY.2XH6EA	+	12	2	1.45846e+17
ARAHY.4YMZ2P	+	12	2	85534268553470
ARAHY.L6ZHES	-	18	3	4.96669e+20
ARAHY.GX8EW1	-	15	3	1.32598e+26
ARAHY.NA6443	-	1317	8	1.42223e+71
ARAHY.HAU1U1	-	3	1	10321821
ARAHY.9R49YU	+	51	4	2.63736e+27
ARAHY.DRB5KP	+	67	5	1.21772e+39
ARAHY.ICMC1Y	+	3	1	4258516
ARAHY.I4SU3R	+	2	1	124046661
ARAHY.XA6NJF	-	3	1	5555222
ARAHY.F5FKV3	-	135	5	1.58838e+39
ARAHY.BYXC4Y	-	53	4	9.51463e+31
ARAHY.B4R3WF	-	19	2	1.53051e+17
ARAHY.C56SYK	+	4	1	93904661
ARAHY.G214E9	-	37	2	1.13884e+17
ARAHY.59PT6M	-	11	2	1.02645e+17
ARAHY.L6NMZX	-	3	1	89867806
ARAHY.145DEM	-	315	9	1.10749e+80
ARAHY.14GSB9	+	7	1	114457721
ARAHY.XET5NN	-	11	4	1.39908e+35
ARAHY.T66IS6	+	7	1	7009814
ARAHY.IK3KCX	-	99	3	1.87515e+23
ARAHY.ZP4AVM	-	14	1	8426240
ARAHY.EYNG7S	-	16	4	2.1556e+27
ARAHY.SBY3PD	+	3	1	156063235
ARAHY.B91SQZ	-	157	5	6.00738e+34
ARAHY.UE78BX	-	8	2	13451771345094
ARAHY.2AA9DZ	+	10	1	117570413
ARAHY.1C5WUF	-	17	2	1.15531e+17
ARAHY.JY9KRK	-	26	2	1.149e+17
ARAHY.061K9L	-	9	1	32014833
ARAHY.EZ1LEI	-	5	1	125406024
ARAHY.GD87LF	-	51	3	5.02997e+20
ARAHY.RJI6AK	-	15	2	1.31639e+17
ARAHY.G4GSC6	+	41	4	5.04895e+23
ARAHY.QRW6GR	-	10	3	2.7613e+23
ARAHY.60VMKJ	-	3	1	14436871
ARAHY.R7U9VL	-	2	1	124875150
ARAHY.X3H8PK	-	6	1	1040781
ARAHY.LEZM1J	+	5	1	2520554
ARAHY.20YP49	-	2	1	124753572
ARAHY.ZMEP2D	+	12	2	1.21667e+17
ARAHY.UDW2C6	+	8	2	7056790570567930
ARAHY.MHK3H7	-	86	7	1.26729e+62
ARAHY.1NY3A5	-	12	2	1106251611062460
ARAHY.03WWG0	+	4	1	37945371
ARAHY.QXQR94	+	7	1	148063404
ARAHY.F6QZS0	-	3	1	72512977
ARAHY.JT0TSQ	-	7	1	99734714
ARAHY.0UF999	-	3	1	159626182
ARAHY.2Z77FC	+	294	10	1.27955e+79
ARAHY.7FJL8T	+	12	2	1.60744e+17
ARAHY.18208U	+	10	2	1399950413999550
ARAHY.U4EZEG	-	14	3	7.75706e+23
ARAHY.JRPH7J	-	5	1	12837538
ARAHY.4ZRU7U	+	13	3	5.01497e+20
ARAHY.SCHW0S	+	3	1	129565071
ARAHY.Y2QWLJ	-	11	2	18746701874519
ARAHY.0LDE9J	+	13	2	98399419840022
ARAHY.9B8HPN	+	78	4	1.40181e+35
ARAHY.56ZP6Z	+	43	2	1.12087e+17
ARAHY.08P6PE	+	7	2	1.60785e+17
ARAHY.T41BVH	+	20	2	2901436429014330
[truncated: 14,933 more rows]

## Sheet: Table S4 seed2-APA results
Table S4 seed2-APA results
Gene	strand	aligned reads	num sites	locations
ARAHY.KD1TI7	+	18	3	7.70257e+20
ARAHY.Y93M2M	-	8	2	1.29946e+17
ARAHY.CH653Z	-	9	2	84211438422232
ARAHY.EUPW6K	-	20	2	15929641592986
ARAHY.5JMV2K	+	48	6	1.44108e+53
ARAHY.1MPM44	+	10	1	40933735
ARAHY.UNW18Y	-	354	9	1.41685e+71
ARAHY.X3ZDBL	+	5	1	7947930
ARAHY.UMLA17	+	15	2	4264557942645600
ARAHY.IEZM4M	-	118	2	1.25233e+17
ARAHY.US91MI	+	40	3	8.38278e+23
ARAHY.VJ1BP7	-	8	1	118455243
ARAHY.07YELL	+	56	6	1.53567e+47
ARAHY.FT2N09	-	47	8	9.26922e+63
ARAHY.8TMD5Z	-	25	5	1.2812e+44
ARAHY.4K2B5E	+	45	4	7.47355e+31
ARAHY.37HJI4	+	25	3	7.17626e+23
ARAHY.SP9TBW	+	102	7	7.79402e+48
ARAHY.SR4FGC	-	6	2	15691781569206
ARAHY.8A5B5C	-	42	4	1.40514e+35
ARAHY.FTJ4F1	+	3	1	25173587
ARAHY.R2LB69	+	3	1	29036753
ARAHY.Y004SP	+	18	3	1.66205e+23
ARAHY.UG7HDC	-	7	2	20978152097867
ARAHY.3HNX76	+	1579	13	1.29545e+90
ARAHY.IADP79	+	13	1	57122249
ARAHY.E34YE0	+	29	1	11298608
ARAHY.HRV8GT	+	154	6	8.39719e+35
ARAHY.6XFQ3U	+	67	3	1.0839e+26
ARAHY.QHJA26	+	513	7	1.16981e+62
ARAHY.3TEL03	-	5	1	6344207
ARAHY.XPY7J2	-	69	3	1.23817e+17
ARAHY.24L57E	-	78	5	3.27723e+39
ARAHY.RRZ6LI	+	50	2	1.32014e+17
ARAHY.P6CEN8	-	100	9	7.06386e+62
ARAHY.JU456M	-	7	2	1141427211414300
ARAHY.00W0BQ	+	212	6	2.76721e+41
ARAHY.D9UBCD	+	41	6	1.07236e+47
ARAHY.8Y4PDX	+	47	3	5.16452e+23
ARAHY.9947EJ	-	118	9	8.27728e+53
ARAHY.ZAXM00	+	37	5	8.89189e+39
ARAHY.L89JBM	-	23	3	8.53841e+23
ARAHY.X9CVUQ	-	21	4	3.81749e+31
ARAHY.E3NNBV	+	279	21	1.09683e+188
ARAHY.S1PHE2	-	149	8	1.17467e+71
ARAHY.ALF6A9	+	20	4	4.74435e+31
ARAHY.CKL802	+	14	4	6.0607e+27
ARAHY.FV9V0P	+	72	3	9.19228e+23
ARAHY.554KFZ	-	74	6	5.24522e+35
ARAHY.MX4DT2	-	41	7	6.18555e+48
ARAHY.5W9P8T	-	6	1	119548572
ARAHY.B3ZHWF	-	8	2	31179163117936
ARAHY.WT0FV2	+	112	6	1.07535e+53
ARAHY.M3GFZ7	-	4	1	126101171
ARAHY.B4GIY0	-	62	5	2.26584e+39
ARAHY.H6GXLW	+	60	4	1.71121e+31
ARAHY.QIQ4VJ	-	8	1	2167978
ARAHY.96UBDB	+	47	3	1.10055e+26
ARAHY.N94NTJ	-	18	4	1.8199e+27
ARAHY.CD5B6Y	-	292	10	1.29636e+89
ARAHY.YAHF4W	+	13	3	1.23267e+23
ARAHY.QS4KSE	-	37	3	1.74874e+20
ARAHY.89L395	-	202	5	1.25919e+44
ARAHY.53LB3Q	+	20	6	3.21573e+47
ARAHY.BDP107	+	10	2	1487901314879060
ARAHY.7RGD68	-	45	6	5.75623e+47
ARAHY.XKTU1C	+	36	3	1.14312e+26
ARAHY.Z9K4G4	-	10	1	98302823
ARAHY.YDQ82R	-	18	2	1.12428e+17
ARAHY.ES5BWW	-	61	6	5.29465e+47
ARAHY.YPLZ25	-	60	5	1.22046e+34
ARAHY.2UYJ4Z	+	54	3	1.28488e+26
ARAHY.G74QKM	-	47	5	1.36595e+44
ARAHY.AC1RDM	-	8	1	8124714
ARAHY.6Q1IL7	-	37	6	1.48662e+53
ARAHY.WE1E8S	-	29	2	1.41265e+17
ARAHY.WEN01S	-	111	9	2.20431e+71
ARAHY.A6EHAN	+	4	1	2969995
ARAHY.K9FAKX	+	68	5	7.62646e+39
ARAHY.DHC9UX	+	365	7	1.04042e+48
ARAHY.Y2Z9LS	+	14	3	9.73891e+23
ARAHY.005C3Q	+	45	6	2.3523e+47
ARAHY.3ZDQ4J	+	121	5	1.41986e+44
ARAHY.QG5CGN	+	34	6	1.40263e+53
ARAHY.238S0K	-	108	6	1.01249e+53
ARAHY.T385V0	+	13	1	114504058
ARAHY.ZF8Y37	-	206	7	2.31341e+48
ARAHY.9PA5H9	-	141	10	1.18329e+89
ARAHY.TSF3K2	-	30	4	1.3033e+35
ARAHY.K9DW3M	+	10	2	1096757210967590
ARAHY.L4K1UG	+	3	1	118101403
ARAHY.GT52TY	+	77	7	7.47141e+41
ARAHY.I4PABW	-	68	6	1.2999e+47
ARAHY.F394NJ	-	31	3	1.05736e+26
ARAHY.4YM5KJ	+	4	1	123295082
ARAHY.23LT4W	+	14	3	1.40858e+26
ARAHY.EZ06IQ	+	128	5	1.15039e+44
ARAHY.X3TZBN	-	4	1	74963160
ARAHY.0XZV5D	+	14	2	2013073320130680
ARAHY.APY3E0	-	90	7	2.8172e+55
ARAHY.72MQAV	+	14	3	1.27636e+26
ARAHY.X6E8D2	-	9	1	607716
ARAHY.27RHGS	+	8	2	1772204417721990
ARAHY.LE28RK	-	9	2	1886686818866880
ARAHY.KH7DJH	+	125	5	1.38176e+44
ARAHY.TC8Y09	-	5	1	4127939
ARAHY.E76E6E	-	30	5	2.12073e+39
ARAHY.HFR8A2	+	22	4	1.08979e+35
ARAHY.CHB2FZ	+	8	2	2975678229756810
ARAHY.VK3CXU	-	7	1	3278321
ARAHY.1FS3R4	-	45	5	1.00276e+39
ARAHY.0V1DCJ	-	133	10	1.34449e+89
ARAHY.GC558H	+	37	6	1.22233e+47
ARAHY.LZB4LR	-	8	1	129980041
ARAHY.ABQ1RQ	+	37	2	29699632969988
ARAHY.WHES61	+	51	6	5.71891e+47
ARAHY.71RKEA	-	38	6	1.00694e+53
ARAHY.T964H7	-	28	3	1.21331e+26
ARAHY.E1YKD2	-	12	3	1.02141e+26
ARAHY.CB7VX4	+	586	3	7.03844e+20
ARAHY.9PQ9XF	+	4	1	26313014
ARAHY.TYLU08	-	4020	11	1.04005e+98
ARAHY.7U3W9V	-	285	6	1.15111e+53
ARAHY.A1RUKD	+	30	4	3.82668e+31
ARAHY.Z69A25	+	206	7	1.19283e+55
ARAHY.YN40WG	+	56	4	1.31906e+31
ARAHY.BT0S58	+	99	2	1.33617e+17
ARAHY.U25A6K	-	12	1	115748020
ARAHY.FFCC7D	+	9	2	4142607741426090
ARAHY.J0LYJB	+	108	6	1.39061e+53
ARAHY.G3RHVP	+	19	1	15810352
ARAHY.6Q4537	+	6	1	143308854
ARAHY.LW80CZ	+	56	4	1.11269e+35
ARAHY.83H2DM	-	3	1	27422169
ARAHY.DJ6LD0	+	8	1	105319160
ARAHY.IX4CF1	+	327	11	1.15054e+98
ARAHY.Z969QS	-	17	5	3.00287e+39
ARAHY.PZ74PR	-	25	6	2.57804e+47
ARAHY.S4MMCZ	-	33	1	7789073
ARAHY.PS3G0C	-	7	1	15065225
ARAHY.62V247	+	17	3	1.3972e+26
ARAHY.TV98JP	+	21	3	1.21548e+26
ARAHY.X2JSTS	-	33	5	3.22267e+39
ARAHY.W56MR2	+	69	4	8.56548e+27
ARAHY.4BH4CT	+	95	5	5.3932e+34
ARAHY.CLQJ9M	-	138	14	1.29585e+125
ARAHY.WUKV82	+	4	1	111521381
ARAHY.I4LEPW	-	26	1	24479877
ARAHY.NW3RX7	-	12	2	1.04137e+17
ARAHY.0IF9U9	+	11	2	9515658295156550
ARAHY.56CREW	+	152	4	1.00645e+35
ARAHY.PG0L05	+	29	3	1.79976e+23
ARAHY.9CZI5M	+	91	6	2.61683e+47
ARAHY.FCSG49	+	47	4	1.0429e+35
ARAHY.M1XV77	+	4	1	94989807
ARAHY.D17QJV	+	16	3	1.52476e+26
ARAHY.Y65GI2	+	21	4	1.28092e+27
ARAHY.LG2KGR	-	4	1	110421983
ARAHY.UI72YK	+	101	6	7.22388e+47
ARAHY.KF8IRP	+	4	1	24124348
ARAHY.016YCC	-	25	3	2.59862e+23
ARAHY.5VC0H5	-	24	2	1560800315608030
ARAHY.ZX441X	-	23	4	7.75702e+31
ARAHY.05C3SW	+	49	5	9.7283e+39
ARAHY.YFJB8W	+	91	6	1.58587e+53
ARAHY.D2Y4YE	-	129	5	1.4142e+44
ARAHY.ZGE2UV	-	27	2	1.57643e+17
ARAHY.P9UE85	+	217	5	1.37326e+44
ARAHY.BZC8YM	+	11	1	40951070
ARAHY.6KA5TK	+	6	2	1.15453e+17
ARAHY.N0NSHG	+	226	15	2.41791e+119
ARAHY.3Q9Y1V	-	114	4	2.03233e+31
ARAHY.SR4TTD	-	6	1	132760393
ARAHY.NR4K5D	+	21	3	4.43659e+17
ARAHY.BI8WMI	+	30	2	15379651537845
ARAHY.GQG5UP	+	20	2	3969160139691620
ARAHY.IMU44M	-	5	1	150130653
ARAHY.0079YX	+	16	2	98317149831734
ARAHY.XGP1KG	+	48	3	1.41921e+23
ARAHY.EC2A58	-	28	3	9.95647e+23
ARAHY.6CC1CL	-	45	6	6.76233e+41
ARAHY.H3JCHZ	+	20	1	102786073
ARAHY.QR5V20	-	166	11	1.12003e+98
ARAHY.I3V1H1	-	47	3	1.28731e+23
ARAHY.C5M2CD	+	833	10	1.51801e+89
ARAHY.FY23RQ	+	146	6	2.88812e+47
ARAHY.5LQY74	-	35	3	3.95226e+23
ARAHY.NH3KYE	-	113	10	1.2777e+89
ARAHY.N6X2T2	+	44	3	3.12691e+23
ARAHY.IYQC31	+	26	4	4.4164e+27
ARAHY.I4CVDG	+	10	1	115458297
ARAHY.Q6JTSV	-	4	1	51441571
ARAHY.FSAY7I	-	74	6	1.42902e+41
ARAHY.JS4AYC	-	18	2	1002724610027410
ARAHY.JZED56	+	60	4	1.32229e+35
ARAHY.WD6NID	+	15	2	18777481877781
ARAHY.UXN983	+	20	5	1.82545e+39
ARAHY.KWZP7D	-	30	3	1.99981e+20
ARAHY.71CHM8	+	33	5	1.16849e+44
ARAHY.X7Z7AQ	-	23	4	4.68493e+31
ARAHY.PNMP4P	-	30	5	1.065e+44
ARAHY.ITU21P	+	159	8	5.60478e+55
ARAHY.132VHE	-	94	5	1.55855e+44
ARAHY.EZ5RGK	-	4	1	108397001
ARAHY.FPLI9C	+	70	3	1.44012e+26
ARAHY.54XXT5	+	5	1	21083
ARAHY.8GTF30	+	6	1	8919522
ARAHY.S50ZLM	-	32	3	9.89387e+23
ARAHY.TS3HWZ	+	12	2	1145629111456330
ARAHY.UHL2QJ	+	14	2	3605933136059390
ARAHY.46HUUA	+	45	3	2.1483e+23
ARAHY.3G6IEL	+	23	4	1.57864e+35
ARAHY.SJA5YV	-	15	3	1.00914e+26
ARAHY.2547FM	-	30	3	1.83017e+23
ARAHY.ESZ0IC	+	2	1	27339904
ARAHY.3NHK69	-	14	4	3.30468e+31
ARAHY.UAQ6AK	-	21	2	2184259321842560
ARAHY.VL74DI	+	6	2	1.25411e+17
ARAHY.HDC0J8	+	67	5	1.06066e+39
ARAHY.WBCD4G	-	20	3	9.17811e+23
ARAHY.25S2F8	-	17	4	1.06267e+35
ARAHY.E8PRGD	-	12	3	8.4637e+23
ARAHY.EZ9WFK	+	32	3	1.30043e+23
ARAHY.HXZ6JQ	+	14	2	1591103615911060
ARAHY.6WB007	-	115	12	4.21849e+95
ARAHY.4EF6AW	-	13	2	1.11578e+17
ARAHY.RW8N71	-	29	2	1.13857e+17
ARAHY.US4SCG	-	57	4	1.29754e+35
ARAHY.3Y478Z	-	7	1	31492163
ARAHY.JGR80D	+	23	3	2.43224e+23
ARAHY.DCX0GA	+	85	8	8.24989e+47
ARAHY.W41LIU	+	10	2	52086855208590
ARAHY.6KF5RS	-	17	1	79506496
ARAHY.TV80DA	-	16	2	3038661030386560
ARAHY.Q8BAVI	+	50	2	6126018861260210
ARAHY.SDSH2P	-	28	4	1.12954e+35
ARAHY.029DEV	+	107	6	1.13445e+53
ARAHY.7RGS7A	-	12	1	5286235
ARAHY.AL483W	-	198	8	4.89863e+55
ARAHY.3M33GA	+	17	1	11909795
ARAHY.8EYB6E	-	708	6	6.41703e+47
ARAHY.IHLC7D	-	33	4	9.82076e+31
ARAHY.TU4NXX	+	34	2	15784921564897
ARAHY.NB83W5	-	24	4	1.31365e+35
ARAHY.373YRE	+	10	1	2801400
ARAHY.GD66SW	+	24	4	3.84471e+31
ARAHY.KU7HBQ	-	19	2	1.35593e+17
ARAHY.HDGD4N	-	61	6	1.32797e+53
ARAHY.8PLQ7K	-	29	3	1.41856e+26
ARAHY.T0KW2L	+	5	1	118670315
ARAHY.K3W397	-	9	2	1.27007e+17
ARAHY.9KB1H6	+	16	2	1.19497e+17
ARAHY.IDQ1YW	+	54	4	4.93622e+27
ARAHY.61PIUZ	+	23	2	1.00313e+17
ARAHY.W5G7HT	-	39	5	1.07682e+44
ARAHY.4NZ6PL	+	126	6	1.42965e+53
ARAHY.HV242L	-	18	1	74104100
ARAHY.JCYU2I	+	74	9	1.1226e+71
ARAHY.TZ1XN1	-	33	4	1.22577e+35
ARAHY.K947VD	+	5	2	1.17052e+17
ARAHY.TG9B3Q	+	4	1	147381081
ARAHY.5M1T04	+	25	1	9386365
ARAHY.C1DBA7	+	10	3	1.9685e+23
ARAHY.Z40WPA	-	48	4	1.73477e+31
ARAHY.990F6U	+	7	2	1.127e+17
ARAHY.X1WEHF	-	40	5	1.27416e+44
ARAHY.M7XQWH	-	47	5	1.28599e+44
ARAHY.KBYK8P	-	7	2	33220343322173
ARAHY.K4C16D	-	46	3	8.06519e+20
ARAHY.AQ1FTN	-	15	5	2.56339e+39
ARAHY.I27Z20	+	47	9	1.77359e+62
ARAHY.V5FMPV	-	23	2	5013262750132910
ARAHY.SSYA5T	-	21	2	22346192234701
ARAHY.3AL2W2	-	4	1	126346132
ARAHY.16TVZ1	-	54	5	1.47164e+44
ARAHY.LW185J	-	52	5	1.24086e+44
ARAHY.2X25WT	+	28	5	7.74992e+34
ARAHY.4XHC1Q	-	20	2	80542798054336
ARAHY.QVC0B1	+	45	3	4.54174e+23
ARAHY.I0JGGQ	+	6	1	8098749
ARAHY.1NAQ44	-	134	10	1.31719e+89
ARAHY.HCVK6G	-	199	5	8.36981e+39
ARAHY.ENCW2M	-	21	3	1.19528e+23
ARAHY.DAA76X	-	127	3	1.23697e+26
ARAHY.YRL8R4	+	124	4	1.10214e+35
ARAHY.0525TE	-	10	3	1.96457e+23
ARAHY.405Q8S	-	140	6	2.95642e+47
ARAHY.W61NZ6	-	7	1	43225959
ARAHY.8W099G	+	97	5	9.08081e+39
ARAHY.XI3N3Y	+	772	11	1.00978e+98
ARAHY.DEGU9R	+	4	1	12213130
ARAHY.Q7HD44	+	48	2	91033159103291
ARAHY.JCFS2J	+	12	1	112421860
ARAHY.Q61XJN	-	9	2	1.01386e+17
ARAHY.MCM1YY	-	8	1	61886621
ARAHY.H1BIFD	-	74	4	7.73698e+27
ARAHY.Q9DAYR	+	32	2	4003519240035170
ARAHY.U3SVRK	+	79	3	1.12053e+26
ARAHY.DENV23	-	49	5	1.14656e+44
ARAHY.QPBR19	+	24	2	7272144972721630
ARAHY.7JS6EV	-	8	1	46607620
ARAHY.J65KEH	-	124	7	1.21388e+55
ARAHY.7MM49L	-	10	1	143545261
ARAHY.Q54IZ9	+	49	5	1.70596e+39
ARAHY.V30RJW	+	104	8	9.59809e+63
ARAHY.C3169U	+	30	4	8.28647e+31
ARAHY.ZDLG37	+	51	4	8.61241e+27
ARAHY.3BX83E	+	10	2	3183403731834190
ARAHY.BDG91C	-	54	4	1.17561e+31
ARAHY.G0M71R	-	12	2	1.25428e+17
ARAHY.KE6Z0K	+	8	1	11986325
ARAHY.W1BVEK	+	12	2	1.01587e+17
ARAHY.5SR3N0	-	739	4	1.73242e+27
ARAHY.YIK8JJ	+	54	4	2.99738e+27
ARAHY.GT4ACT	+	13	2	586980586958
ARAHY.1PFQ5M	+	19	5	4.00533e+39
ARAHY.X4ZQ0T	+	15	3	2.87425e+23
ARAHY.IZT7WB	-	67	4	3.73101e+23
ARAHY.B128UN	-	12	4	4.68961e+27
ARAHY.Z1GZMD	+	6	1	116956665
ARAHY.V6QG6Q	+	14	3	1.04878e+26
ARAHY.SP53YQ	+	101	9	5.71843e+71
ARAHY.5PR57S	-	26	4	1.03094e+35
ARAHY.YQX6Q2	-	55	3	1.3948e+26
ARAHY.B86ER2	-	7	1	149636642
ARAHY.7MKL11	+	16	4	1.40297e+35
ARAHY.B86Z4G	+	31	3	1.6878e+23
ARAHY.F2WDVD	-	27	6	1.17034e+47
ARAHY.DWF5LN	-	326	8	7.33357e+63
ARAHY.74EJA4	+	19	4	7.62721e+31
ARAHY.9E4VJ9	+	9	1	141832224
ARAHY.TYK2J5	-	16	2	65379686538003
ARAHY.IDBP1F	+	10	2	3848990638490010
ARAHY.ZRW3HI	-	84	4	1.72268e+31
ARAHY.9F81FQ	-	424	4	1.10202e+31
ARAHY.HFR303	-	215	9	2.27867e+71
ARAHY.JE49Q3	-	27	5	1.04384e+44
ARAHY.NB9ZER	+	8	1	15747194
ARAHY.S2XJM8	+	42	3	7.88028e+23
ARAHY.RJ7EAY	+	3	1	113677968
ARAHY.EW5W0P	+	6	1	110316149
ARAHY.4G5N71	+	29	2	1.18916e+17
ARAHY.8VCQ03	+	32	3	3.1231e+20
ARAHY.X7UDDV	-	32	6	1.55759e+53
ARAHY.L4A5BH	+	9	1	3220045
ARAHY.YH23E2	+	97	2	1.28286e+17
ARAHY.83Q2SU	+	64	5	6.41407e+34
ARAHY.SE8RA9	-	22	4	9.52053e+31
ARAHY.IY723J	-	19	3	1.07449e+26
ARAHY.1494UG	-	72	6	7.90987e+47
ARAHY.EL2JAL	-	43	8	7.84787e+55
ARAHY.LE5EW2	-	247	5	1.2298e+44
ARAHY.GBG79Z	+	38	8	3.47704e+55
ARAHY.GNS53T	-	177	3	6.91199e+20
ARAHY.CRQ4KQ	-	71	5	4.38971e+34
ARAHY.L83YFI	-	149	9	1.33213e+80
ARAHY.MB2RBZ	-	161	13	3.58795e+103
ARAHY.GAUN3U	+	40	5	3.00604e+34
ARAHY.80DI5I	+	2	1	123343260
ARAHY.MSB8QE	+	33	4	8.02405e+31
ARAHY.1LQ7DN	-	12	1	135057051
ARAHY.TTT4AK	-	3	1	3174732
ARAHY.722ASC	-	35	4	9.00548e+31
ARAHY.27RA9F	+	3	1	3832641
ARAHY.03HAKR	+	7	2	1.06195e+17
ARAHY.WVKR3X	-	4	1	30534162
ARAHY.045FSF	+	8	2	2527127025271760
ARAHY.I0S54J	+	9	1	7946844
ARAHY.M4XJR8	-	18	3	4.95465e+23
ARAHY.MDB4JZ	-	31	4	1.97446e+31
ARAHY.VKZX5F	+	135	7	1.06961e+62
ARAHY.0N6LTB	+	4	1	29898847
ARAHY.NNU962	+	561	6	3.24191e+47
ARAHY.QMDN7F	-	143	6	1.39612e+53
ARAHY.D01KFK	+	17	3	2.47291e+23
ARAHY.S50S0B	+	49	7	6.64301e+55
ARAHY.QM1LQ0	-	8	1	100982151
ARAHY.Q50EYJ	+	12	1	2946479
ARAHY.GZP506	+	86	8	1.09901e+55
ARAHY.J9251A	+	58	6	1.04873e+53
ARAHY.4KS3AX	+	74	6	1.63608e+47
ARAHY.FQEN2A	+	734	7	9.97329e+55
ARAHY.0PDG3M	-	15	2	1.08594e+17
ARAHY.8W34DS	-	19	2	1.25897e+17
ARAHY.80WNUL	-	8	1	65609762
ARAHY.XA2RWL	+	44	5	1.44306e+44
ARAHY.PFQ67U	+	8	1	156603994
ARAHY.418MG4	+	27	5	3.1431e+39
ARAHY.X4GZC6	-	15	3	1.55022e+23
ARAHY.I2BVW6	+	42	5	1.37701e+44
ARAHY.MWX564	+	7	1	76919843
ARAHY.5UA89R	+	12	3	2.28198e+20
ARAHY.GI6498	+	22	3	4.11666e+20
ARAHY.951CXV	-	8	1	6481001
ARAHY.YRK7KB	-	95	7	1.49016e+27
ARAHY.2QR0TK	+	31	4	9.25154e+27
ARAHY.N8NTPS	-	26	4	2.48424e+31
ARAHY.RNL651	-	50	4	5.24433e+27
ARAHY.8PPI9D	-	12	3	3.64708e+17
ARAHY.26KYL2	+	9	1	8644691
ARAHY.KWX7I5	+	32	1	26900805
ARAHY.23PCL8	+	20	3	1.01994e+20
ARAHY.0LE775	+	42	3	4.86581e+20
ARAHY.3V9M2M	+	22	5	1.08707e+44
ARAHY.60GRLQ	-	5	2	2585462125854900
ARAHY.RKY3TU	+	44	5	1.41427e+44
ARAHY.J13Z3G	-	15	2	2881126828811170
ARAHY.L3DN4L	-	28	2	1.01483e+17
ARAHY.AQXS59	+	23	3	3.3136e+23
ARAHY.00HJQK	+	11	1	91671530
ARAHY.E3HYWR	-	1104	11	5.38422e+76
ARAHY.35HHHP	+	84	6	1.64587e+47
ARAHY.5YY8MK	+	325	11	9.86421e+87
ARAHY.WYVN3V	-	25	3	9.83468e+23
ARAHY.JY1AQN	-	7	1	1164243
ARAHY.6JCP40	-	13	2	14912701491212
ARAHY.UVRI66	-	160	11	4.57102e+87
ARAHY.9NDC2Q	+	353	8	1.11992e+71
ARAHY.6J3HHE	-	8	2	1857266218572700
ARAHY.Z3ML6G	+	878	9	9.42887e+71
ARAHY.HQ0MCX	-	80	7	9.96021e+55
ARAHY.RM06CW	+	6	1	73277546
ARAHY.W4JRHW	-	70	5	2.18935e+39
ARAHY.E55NPH	-	5	2	1.17944e+17
ARAHY.JFDH9F	+	39	2	9786853297868550
ARAHY.0YHR6E	-	58	3	4.82794e+23
ARAHY.LV3APC	-	4	1	4991503
ARAHY.B4BR5H	-	169	7	9.16932e+55
ARAHY.H52F03	+	26	1	141002315
ARAHY.T9EWQW	-	23	3	1.12651e+26
ARAHY.S2IIK5	+	15	2	2105489621055000
ARAHY.R82SJU	-	15	2	19333691931270
ARAHY.K9NX2S	-	65	8	6.66037e+55
ARAHY.M1GH8V	+	14	1	3178547
ARAHY.HHS436	-	10	3	1.05462e+23
ARAHY.V5ENPK	-	13	1	91123909
ARAHY.Z37SN9	+	139	3	1.26484e+23
ARAHY.6W6YW6	-	5	1	112333956
ARAHY.4Y7SWW	-	17	4	2.92646e+31
ARAHY.77ZG52	+	16	1	43265893
ARAHY.T9DT73	-	175	3	1.05102e+23
ARAHY.GAA875	-	400	5	1.45135e+44
ARAHY.WML1UD	-	9	1	6038367
ARAHY.AZL87G	+	413	10	1.31508e+89
ARAHY.YN2E67	+	6	1	9505243
ARAHY.SDDU5A	+	34	4	6.25219e+27
ARAHY.N4UYPZ	-	20	2	1384810113847980
ARAHY.DK6823	+	329	10	1.34659e+89
ARAHY.1DM7TY	+	27	4	3.36759e+31
ARAHY.M1LVA5	+	8	3	1.30779e+26
ARAHY.TC58CR	-	16	3	3.48791e+23
ARAHY.85G940	-	8	1	42976018
ARAHY.7UDZ1N	-	109	9	7.46035e+71
ARAHY.YIK4TL	+	5	1	3324320
ARAHY.7CU32D	+	2361	23	1.74508e+160
ARAHY.PM3ZEV	-	115	6	1.54855e+53
ARAHY.BVC6L3	-	8	1	105926804
ARAHY.76UAY3	-	18	2	1.42426e+17
ARAHY.21F8WZ	-	13	2	20603982060475
ARAHY.S8490G	+	5	1	4648374
ARAHY.G3J01C	+	59	10	6.1772e+69
ARAHY.G6LPEP	-	4	1	149290978
ARAHY.6ER1M6	+	12	3	1.85565e+20
ARAHY.GEM3QE	+	21	3	8.25608e+20
ARAHY.MFKL5L	-	121	12	1.48105e+107
ARAHY.U3IALR	-	86	6	8.99794e+41
ARAHY.U00TZP	-	160	5	1.98524e+34
ARAHY.73PV7W	+	19	4	1.16127e+35
ARAHY.I2RHN9	-	52	5	1.32338e+29
ARAHY.2W4YK6	+	44	6	1.03105e+47
ARAHY.3MK9UG	-	348	9	1.36176e+71
ARAHY.K64R7P	-	14	4	1.35255e+31
ARAHY.GTTL2Q	-	19	4	1.19095e+35
ARAHY.1ZJY2Z	+	3	1	7571203
ARAHY.AI6U0B	+	5	1	1637601
ARAHY.EZE0FP	+	75	3	2.35773e+20
ARAHY.2861FR	-	5	1	111807543
ARAHY.5IKX6D	+	15	1	31947263
ARAHY.Q56DWI	-	19	6	2.89414e+47
ARAHY.XN8K2M	+	190	8	5.13963e+63
ARAHY.DD5I6P	+	241	6	1.40803e+53
ARAHY.EHU7KN	-	6	2	1.12557e+17
ARAHY.3I28FP	-	1366	7	8.65591e+48
ARAHY.4J87YY	-	71	9	2.23931e+71
ARAHY.5TZ5KK	+	50	4	1.10262e+31
ARAHY.1Z9DBD	-	6	1	49509522
ARAHY.IBLD5M	+	13	2	91212769121329
ARAHY.HNDE73	+	16	3	3.13853e+23
ARAHY.XX77X8	-	1302	8	1.41455e+71
ARAHY.AH5TY5	+	12	1	510025
ARAHY.R34EKV	+	10	1	2083203
ARAHY.347H2B	+	460	5	1.42211e+44
ARAHY.3FM8Z5	+	30	5	3.3944e+39
ARAHY.89BLSN	-	26	3	2.73234e+20
ARAHY.WHZ4K1	+	30	5	1.34636e+44
ARAHY.XIQ273	+	28	2	1330735813307440
ARAHY.MXC4QP	-	24	2	1126762111267560
ARAHY.Q8AGNQ	+	3	1	37156176
ARAHY.171W8J	-	70	5	2.0378e+39
ARAHY.7WKR24	-	19	3	1.05455e+26
ARAHY.Z4VNZV	+	5	1	5282610
ARAHY.9B0XDD	-	28	3	156621564015712
ARAHY.J59CL2	-	5	1	3925725
ARAHY.KTZ4EE	+	7	1	34285019
ARAHY.76HSK6	-	43	4	1.21984e+35
ARAHY.D4JDZB	-	53	4	1.31285e+31
ARAHY.V50W2G	+	4	1	1827946
ARAHY.QWRQ1F	+	43	4	1.15865e+35
ARAHY.22FU97	+	53	2	42895794289544
ARAHY.UMXC7E	-	529	8	1.57854e+71
ARAHY.1UCA9V	-	33	4	4.3901e+31
ARAHY.Q6PPUG	+	9	1	2802007
ARAHY.U2W2LI	-	14	2	3243183132431980
ARAHY.3BEA17	-	63	4	1.97296e+31
ARAHY.75VXC9	+	20	3	7.65268e+23
ARAHY.6NGM5D	+	46	4	7.15122e+31
ARAHY.D3WR7Y	+	14	3	4.40582e+20
ARAHY.5RL6NX	-	4	1	113748445
ARAHY.7BQC11	+	96	9	4.89184e+71
ARAHY.PN7A9Z	+	23	4	2.71663e+27
ARAHY.BZ66YC	+	34	3	2.6084e+23
ARAHY.A6CKZL	+	17	2	38959443895971
ARAHY.5JIN69	+	9	1	58084007
ARAHY.RG8M6K	+	99	5	9.98838e+29
ARAHY.Z74RH1	+	28	5	8.00349e+39
ARAHY.ZCTZ1D	+	126	7	2.64879e+55
ARAHY.DXFN4R	-	16	3	1.69276e+20
ARAHY.S3QGNL	-	18	2	1.50329e+17
ARAHY.39HZ5K	+	15	3	3.02769e+20
ARAHY.RS0TAB	+	8	2	90726129072467
ARAHY.8P3SM6	-	28	4	1.2733e+35
ARAHY.4UU729	+	7	1	148914092
ARAHY.61MS4Z	-	37	5	1.39346e+44
ARAHY.UKIC3J	+	31	3	1.84151e+23
ARAHY.4UTS2Z	+	6	1	10518506
ARAHY.QBUW59	-	17	4	2.90203e+31
ARAHY.BI9JLD	+	16	3	9.78723e+23
ARAHY.K3AWUS	+	105	7	9.51503e+55
ARAHY.BTHT4S	-	12	2	4454219044543460
ARAHY.H47S4B	+	19	2	7723390777234060
ARAHY.K9QGVV	-	33	5	1.54442e+44
ARAHY.DP3R7M	-	25	3	2.8286e+23
ARAHY.ED8XY0	-	8	1	8133297
ARAHY.H61ER1	+	6	1	38201855
ARAHY.CTM7LX	-	38	5	1.1073e+44
ARAHY.JGF0DW	+	3	1	15525920
ARAHY.HNJF4G	-	47	4	8.73808e+31
ARAHY.J4RGM8	-	65	5	1.23957e+44
ARAHY.XF2TBK	-	25	1	12491068
ARAHY.8WA065	+	7	2	21612852161314
ARAHY.5Y92CF	-	3	1	143968529
ARAHY.HAI1EF	+	104	5	1.84031e+34
ARAHY.81R18M	+	9	1	131951863
ARAHY.FMU3NZ	+	11	1	141826047
ARAHY.HT839T	+	9	1	22936772
ARAHY.XN2XCV	+	23	4	1.15885e+35
ARAHY.SW4SQ6	-	23	6	9.20244e+47
ARAHY.1BB2MM	+	64	9	4.81869e+62
ARAHY.JR680W	+	4	1	158201983
ARAHY.FYKT6P	+	88	3	4.07049e+23
ARAHY.3U6Z4I	-	26	3	2.7267e+23
ARAHY.45C8U1	-	16	2	1.28028e+17
ARAHY.UEZL6I	-	57	9	1.40706e+80
ARAHY.I3ML28	+	91	14	1.09918e+125
ARAHY.W583MK	-	34	3	1.31487e+26
ARAHY.SXUX32	-	33	5	1.13837e+44
ARAHY.Z92X92	+	8	1	16672057
ARAHY.1N783C	+	3	1	111754183
ARAHY.759A9K	-	44	5	3.48686e+29
ARAHY.W6VWGY	-	4	1	2199155
ARAHY.EYFM1K	-	328	9	1.19857e+80
ARAHY.B7AHJA	-	34	5	1.60177e+44
ARAHY.7A33FI	-	206	10	8.41083e+69
ARAHY.VWCB5J	-	11	3	1.37785e+26
ARAHY.K697CU	+	12	2	73195357319477
ARAHY.ACD5NX	+	43	6	1.33001e+53
ARAHY.Y18RV1	-	19	3	1.13745e+26
ARAHY.3P7FNU	+	54	6	3.16737e+41
ARAHY.EYB30S	+	10	1	93370838
ARAHY.L88N0U	-	98	6	1.47014e+53
ARAHY.50IW82	+	26	4	8.0844e+31
ARAHY.UR6RUF	-	11	2	10792531086500
ARAHY.21MRAZ	+	6	1	112962958
ARAHY.JG8SFN	-	37	2	35936283593571
ARAHY.A55RA3	+	559	10	5.22822e+79
ARAHY.PEW2A9	-	14	2	2816313728163160
ARAHY.WJTY0M	-	8	1	170771
ARAHY.D0V14N	-	4	1	76506358
ARAHY.MHR0GR	+	511	4	1.08571e+35
ARAHY.KAW7XL	-	21	4	3.02216e+27
ARAHY.DDI179	+	62	4	3.34052e+31
ARAHY.DWWZ6G	+	65	10	1.3941e+89
ARAHY.GE7Z65	-	232	4	3.38142e+27
ARAHY.SS6TN5	-	9	1	68062643
ARAHY.ZRTB0J	+	22	3	3.11176e+23
ARAHY.KH6BJZ	+	8	3	9.99667e+23
ARAHY.243YXU	+	52	6	1.34336e+53
ARAHY.I4L3EJ	+	246	5	1.43409e+39
ARAHY.WTH6WV	+	55	6	7.03448e+47
ARAHY.A7903H	-	11	2	38019713801990
ARAHY.5R3DYZ	-	10	2	23297412329668
ARAHY.6E3U4S	-	33	1	668262
ARAHY.N6HXMD	+	67	3	8.73645e+23
ARAHY.2YC2I5	+	45	6	2.68074e+47
ARAHY.4Q2LQE	+	336	9	1.41413e+80
ARAHY.L0X6M7	-	20	3	4.1736e+20
ARAHY.LQLC9G	+	51	4	1.01324e+35
ARAHY.MUD8D6	-	10	2	7182872471828770
ARAHY.YQJ5CI	+	28	4	1.36316e+27
ARAHY.WK1M58	-	201	3	1.25603e+26
ARAHY.N11TT5	+	28	4	4.35702e+31
ARAHY.S5ELWT	+	26	3	1.6129e+20
ARAHY.AH3WI5	+	37	3	1.19524e+26
ARAHY.NLPK0N	+	52	6	2.11192e+47
ARAHY.I4NI6I	-	270	7	1.06835e+62
ARAHY.URAI8Z	+	223	5	1.50526e+44
ARAHY.253MV8	+	34	4	1.83636e+31
ARAHY.GUM2PH	-	29	4	1.22463e+35
ARAHY.EGQH3V	-	398	8	1.02907e+71
ARAHY.XFV931	-	4	1	101651296
ARAHY.Q1JK99	-	77	6	2.03859e+47
ARAHY.91Z2HD	+	18	2	3246414332464170
ARAHY.ZFYB8G	+	13	3	1.51847e+26
ARAHY.Y173KB	+	20	3	9.57246e+20
ARAHY.1JKV8J	-	296	6	5.04954e+47
ARAHY.R1XHAZ	-	24	5	8.03822e+34
ARAHY.HVL46E	-	21	4	2.15706e+31
ARAHY.16A6WD	+	38	2	1.19604e+17
ARAHY.GBED9Y	-	81	4	6.09183e+27
ARAHY.3F86AE	+	13	3	7.70087e+17
ARAHY.3MI4YM	+	5	2	5102510251025190
ARAHY.SHNW9G	+	30	4	1.33248e+35
ARAHY.0E54W0	-	539	12	8.07506e+83
ARAHY.5Q2P9B	-	79	5	1.02858e+44
ARAHY.F5KZNW	+	44	6	9.68642e+35
ARAHY.1AZN13	+	45	5	1.1554e+44
ARAHY.00L7NP	+	22	4	1.06082e+35
ARAHY.38NBAQ	-	30	3	1.06634e+26
ARAHY.HZ55LC	-	94	6	2.09034e+47
ARAHY.LVE7NM	-	61	7	8.32802e+48
ARAHY.KQW02R	+	123	6	1.12341e+53
ARAHY.Z6G03S	+	61	6	5.03535e+47
ARAHY.L3RF3D	-	17	2	24721462472094
ARAHY.2HR6HW	+	32	3	1.44e+23
ARAHY.G8Q6Z7	+	27	2	20507162050679
ARAHY.2VF8XD	+	110	7	1.10777e+62
ARAHY.TJMK61	-	5	1	145679387
ARAHY.TKX6L5	+	22	3	1.41128e+26
ARAHY.E27NQH	-	41	7	1.33095e+62
ARAHY.T3Z839	+	28	2	192878192710
ARAHY.9DMZ18	-	8	1	140269761
ARAHY.LDJ5Y6	-	305	7	6.75703e+55
ARAHY.FI466Z	-	19	3	1.58526e+20
ARAHY.1UV8VN	-	31	2	1.54116e+17
ARAHY.03T58Y	-	6	1	122915221
ARAHY.7NC9IZ	+	43	5	1.28086e+44
ARAHY.WSL47M	-	122	2	1.40197e+17
ARAHY.U0X1YR	+	30	3	1.27666e+26
ARAHY.EW69V8	+	28	5	1.15094e+44
ARAHY.GVJC4J	-	161	4	8.69577e+27
ARAHY.FMIL5U	+	115	9	6.73962e+71
ARAHY.GDSN7M	+	10	3	1.10819e+26
ARAHY.WI4YKF	+	33	2	227394227425
ARAHY.AMB9RJ	+	13	2	1.08362e+17
ARAHY.63G0GZ	+	30	3	1.12966e+26
ARAHY.IV6A0X	+	3	1	10757332
ARAHY.8NA4BZ	+	6	1	92585016
ARAHY.NS7DLW	-	165	10	1.14995e+89
ARAHY.V70XEM	+	9	1	6785920
ARAHY.B53UZQ	+	22	2	1.18023e+17
ARAHY.FM3F8T	+	20	2	481494481210
ARAHY.DLQ5BZ	-	46	6	1.14976e+53
ARAHY.HCS6S2	-	12	2	19034801903601
ARAHY.FEY921	-	3	1	11053954
ARAHY.BKEZ4L	-	170	7	2.59676e+48
ARAHY.356JQC	-	5	2	3775967437759760
ARAHY.4Z4H5J	+	59	4	1.3993e+35
ARAHY.MDM23I	+	26	6	8.80724e+35
ARAHY.HLYA7R	+	107	4	2.64048e+31
ARAHY.ZGQ8ZR	+	14	3	2.45868e+23
ARAHY.KS6FY7	-	113	7	1.80509e+55
ARAHY.JAB43P	+	23	3	8.04499e+23
ARAHY.E4H0XU	+	123	4	1.55553e+31
ARAHY.VP710X	-	4	1	96062174
ARAHY.NU92WK	-	67	4	1.16306e+35
ARAHY.0DZS3V	-	3	1	13077024
ARAHY.F1G1DC	+	35	4	2.19776e+31
ARAHY.KQFA1S	-	38	3	7.26406e+23
ARAHY.BJTL8K	-	4	1	2329847
ARAHY.KVM730	-	12	2	27146332714519
ARAHY.S6CLIJ	-	7	1	31445120
ARAHY.FIZF7Q	-	14	2	1013722110137440
ARAHY.01WB0T	+	102	7	1.16e+55
ARAHY.T0JM81	-	32	4	6.19153e+31
ARAHY.MD79KS	+	80	6	1.43866e+53
ARAHY.Y4LYPQ	-	29	6	1.16692e+47
ARAHY.Y08NEP	-	136	6	1.11991e+53
ARAHY.E0LNSJ	+	88	10	1.41915e+89
ARAHY.0AC10P	+	249	8	9.10094e+55
ARAHY.PM64UH	-	255	10	2.94936e+79
ARAHY.I8Y04W	-	13	2	11831291183082
ARAHY.R23H3E	+	50	4	4.68859e+27
ARAHY.C04ZAI	+	18	3	3.62674e+20
ARAHY.NS6D80	+	24	3	1.43386e+20
ARAHY.FJ0G75	-	54	4	1.48343e+35
ARAHY.79NX8T	-	7	2	1.10219e+17
ARAHY.EV3SG0	+	105	3	1.39272e+26
ARAHY.1H7D7B	-	9	1	668486
ARAHY.K25QHH	-	10	2	1.49187e+17
ARAHY.SHB49X	+	26	5	1.24859e+44
ARAHY.3IPS9V	-	6	2	3433943934341610
ARAHY.L94IR5	+	594	7	1.01359e+62
ARAHY.108W4S	+	9	2	51225575122596
ARAHY.QW5BDX	+	39	5	1.14845e+44
ARAHY.YEFH3D	+	78	6	1.34283e+53
ARAHY.11SE8F	+	42	7	1.13213e+62
ARAHY.H3BHHJ	+	35	4	1.39044e+35
ARAHY.K55SN3	-	25	3	1.58188e+20
ARAHY.CAN000	-	76	3	1.26762e+26
ARAHY.L91QGB	-	17	3	6.40439e+23
ARAHY.Y112HT	-	22	2	45521744552056
ARAHY.YM4VCW	-	5	1	3110049
ARAHY.Q78MS7	-	93	5	7.0269e+39
ARAHY.VP1N9X	-	75	8	7.17086e+63
ARAHY.7VX5D9	-	7	1	149389026
ARAHY.W8TA7R	-	17	2	1.16823e+17
ARAHY.NSV5VW	-	22	4	1.18668e+31
ARAHY.FIT9JY	-	279	10	5.10491e+69
ARAHY.E1J0LN	-	14	2	8550185619
ARAHY.Y4R2VT	-	21	3	1.35204e+26
ARAHY.08QZGW	-	15	4	1.50324e+27
ARAHY.08YRK9	-	1880	13	1.18522e+116
ARAHY.IVEQ23	-	24	2	1.35775e+17
ARAHY.C986L9	-	87	5	4.73989e+39
ARAHY.Z8Y3VF	+	15	1	41321208
ARAHY.45GZWB	-	72	6	1.42315e+53
ARAHY.VK618R	+	9	1	1306786
ARAHY.8G14VI	-	48	3	1.14075e+26
ARAHY.NB8KRW	-	151	10	2.96518e+79
ARAHY.V12SW3	+	14	3	4.79986e+20
ARAHY.C8FBNK	-	78	4	4.00356e+31
ARAHY.8T1UF6	-	30	3	4.77758e+17
ARAHY.5J2W84	+	25	3	3.70732e+23
ARAHY.1U2S5X	+	14	3	7.1542e+20
ARAHY.RR5P7Z	-	8	1	5912071
ARAHY.3CRQ59	+	4	1	18366985
ARAHY.XPL4AE	-	165	7	8.66286e+48
ARAHY.L09AQ3	+	35	3	1.27471e+23
ARAHY.QQFJ2J	+	98	6	1.74075e+41
ARAHY.327P4X	-	104	8	1.67858e+55
ARAHY.LNUX37	-	42	3	4.2914e+20
ARAHY.C3FF4U	-	317	9	1.85321e+62
ARAHY.HVXZ0P	+	30	2	9535844595358410
ARAHY.NSGB9G	+	7	2	1.50239e+17
ARAHY.VMW7K4	-	10	3	1.17709e+23
ARAHY.63GP52	+	57	3	3.57889e+23
ARAHY.VPG32V	+	7	1	1961900
ARAHY.XMW6VU	+	24	3	5.09265e+23
ARAHY.GYT9TN	+	20	3	1.38579e+26
ARAHY.IMZD91	-	28	2	1.0163e+17
ARAHY.1G9108	+	8	1	57775199
ARAHY.FGA34W	+	19	2	1545726515457290
ARAHY.JELE8T	-	151	7	5.7217e+55
ARAHY.M75XKZ	+	37	4	5.41998e+31
ARAHY.F3S5WR	+	10	2	39762783976092
ARAHY.5H3RNB	-	10	3	4.61714e+23
ARAHY.BIS5KZ	-	114	6	9.11344e+47
ARAHY.DD8IGL	+	35	2	657866655957
ARAHY.7JI950	+	135	6	1.06006e+47
ARAHY.4C6UH4	+	31	3	8.23152e+23
ARAHY.DVHD2P	+	40	8	1.58857e+63
ARAHY.HEPJ9B	+	77	7	1.33569e+62
ARAHY.ERHS70	-	42	7	1.30571e+55
ARAHY.GIK8C1	+	154	8	1.23753e+55
ARAHY.EP35YN	+	198	6	1.26863e+53
ARAHY.86EPEX	+	1034	8	5.7822e+63
ARAHY.UY60S3	+	2	1	5014825
ARAHY.N144JB	+	4	1	21849026
ARAHY.PWJU0J	+	67	4	1.74673e+31
ARAHY.71LJUC	-	16	3	1.32601e+26
ARAHY.NGB00B	-	50	6	2.49625e+47
ARAHY.1VR59J	-	16	4	1.21381e+35
ARAHY.LTF9KA	+	21	3	5.32507e+23
ARAHY.D92ENK	+	6	1	1722605
ARAHY.FEKM9F	+	21	2	9083282690832780
ARAHY.6ZCT8S	-	7	1	110404936
ARAHY.BW2M8B	-	5	2	59644245964446
ARAHY.9C8SD4	-	81	8	1.22972e+71
ARAHY.TH0EQN	-	105	6	1.79037e+47
ARAHY.6B6D15	+	13	3	9.86054e+23
ARAHY.G03TES	+	1473	7	1.47249e+62
ARAHY.H64GKX	+	26	4	1.01666e+31
ARAHY.VKW613	-	26	4	4.5346e+23
ARAHY.WI3IXZ	+	32	4	1.57411e+35
ARAHY.UPMJ8W	+	142	11	1.17907e+98
ARAHY.0E6AR9	-	9	2	1112361511123690
ARAHY.FGBY5B	+	64	1	100888403
ARAHY.EEV1KR	+	13	2	2124344221243550
ARAHY.V5GBYV	-	3	1	142554934
ARAHY.2PPB1V	+	154	9	1.39968e+80
ARAHY.P2X2DJ	-	72	3	2.73744e+23
ARAHY.7Y3RHD	-	19	2	1.54291e+17
ARAHY.R8SLY5	-	16	3	2.55807e+23
ARAHY.VZ1HH8	+	123	5	4.69339e+39
ARAHY.6Z0X2U	+	13	2	163180163324
ARAHY.JYBV0C	-	34	4	1.31289e+35
ARAHY.X9ULGB	+	7	1	29863230
ARAHY.5I5ID6	+	52	4	9.85448e+31
ARAHY.MX1HG7	+	57	5	2.57778e+34
ARAHY.782MA8	-	50	4	3.09313e+31
ARAHY.XGMW4W	-	22	4	1.02781e+35
ARAHY.L77UYS	-	25	1	139632166
ARAHY.LT1NG7	-	138	9	2.51327e+71
ARAHY.1DD10A	+	54	5	6.12592e+39
ARAHY.H195MC	-	21	4	1.47268e+35
ARAHY.D5KZZN	-	63	5	6.9033e+34
ARAHY.I81MIY	+	6	1	96417513
ARAHY.CGPP17	-	64	6	8.8398e+35
ARAHY.EPLV3S	+	21	4	2.49259e+31
ARAHY.98CSRD	-	251	10	2.03383e+79
ARAHY.WFF3I9	-	36	5	8.5953e+34
ARAHY.YI1C88	-	8	1	151901841
ARAHY.K9BQ1G	+	66	5	1.71488e+34
ARAHY.BN4BGX	-	35	6	7.36429e+35
ARAHY.D7Z7JQ	+	45	7	1.11468e+62
ARAHY.1Q70G5	-	3	1	23647267
ARAHY.N113B0	+	224	2	1.1564e+17
ARAHY.EJE3BD	-	2	1	35962339
ARAHY.9LNM8S	-	6	1	2861074
ARAHY.SSUB9V	+	12	1	55140785
ARAHY.J488YR	+	110	3	2.59677e+23
ARAHY.V9Y9T8	-	5	2	51665385166611
ARAHY.JQE858	+	6	1	83282125
ARAHY.95CVAH	-	65	4	1.51984e+31
ARAHY.IZA4PH	+	44	5	1.8987e+34
ARAHY.94XYN2	-	5	1	98440976
ARAHY.CD7VPI	+	73	5	1.19352e+44
ARAHY.T0AAPV	-	154	8	1.07643e+71
ARAHY.U4EN8Z	-	5	1	346025
ARAHY.S9M61F	-	3	1	7285851
ARAHY.NCU55Y	+	9	3	7.95274e+20
ARAHY.18AW2L	-	11	2	98897209889768
ARAHY.B3W5YN	+	18	4	1.27821e+35
ARAHY.NLIW19	+	245	6	1.87964e+47
ARAHY.JPTZ14	+	57	5	3.34845e+29
ARAHY.X8VGS7	+	44	4	9.80706e+31
ARAHY.XX30P2	-	122	11	4.59667e+76
ARAHY.V9UCIZ	+	57	2	1393456013934580
ARAHY.YT3TY8	+	26	2	9557960195579460
ARAHY.0F4L5T	+	376	4	1.32904e+35
ARAHY.UE4GYS	-	37	2	81440918144457
ARAHY.RL39CN	+	321	10	1.15264e+89
ARAHY.6I6CSY	+	9	1	38404710
ARAHY.DVM8T3	-	146	8	1.16179e+55
ARAHY.9UA39Y	+	80	6	9.73234e+47
ARAHY.2N6KDB	+	7	2	1001401710014070
ARAHY.32EWNN	-	84	4	5.89559e+27
ARAHY.6L1LF5	-	55	5	1.28899e+44
ARAHY.1ZZG3Z	-	26	3	4.26111e+23
ARAHY.NA8IDC	-	102	2	52487625248782
ARAHY.UQ25ER	+	10	2	19609001969749
ARAHY.6FX8FC	-	166	10	1.52518e+89
ARAHY.2T9F1Z	-	306	13	1.42821e+116
ARAHY.6ZR463	-	179	14	1.50149e+125
ARAHY.6Q2VPL	+	35	5	1.28116e+44
ARAHY.ND64R3	-	4	1	6663516
ARAHY.86NI01	+	8	2	5679391456793950
ARAHY.JNP8X9	-	10	2	3874250238741870
ARAHY.RRWC6P	-	57	3	1.52898e+26
ARAHY.6SC4JI	-	17	3	1.92164e+23
ARAHY.DUC34V	-	5	1	98890912
ARAHY.39JB5J	-	16	3	1.0232e+26
ARAHY.IXF0I4	-	53	4	4.50261e+27
ARAHY.1AZ5A9	-	260	9	1.08752e+62
ARAHY.DE6P9C	+	19	2	1.10595e+17
ARAHY.BFI5I2	+	38	5	1.55828e+44
ARAHY.5IPV2R	+	61	3	8.07576e+23
ARAHY.UVA2LA	+	51	7	5.89199e+48
ARAHY.FL5MRT	-	10	1	16610098
ARAHY.GPD3EK	-	6	1	4924745
ARAHY.A288I1	+	10	3	3.90183e+20
ARAHY.KB2NSX	-	58	9	4.82201e+71
ARAHY.L6USB4	-	4	1	9409705
ARAHY.01DT97	+	25	3	2.44541e+23
ARAHY.I3PUBY	+	79	5	1.46173e+44
ARAHY.X6LXMM	+	97	6	1.14492e+53
ARAHY.ZX5C9C	-	55	5	1.09906e+39
ARAHY.83PYPK	+	33	5	2.80286e+39
ARAHY.ZE2ILJ	+	39	5	1.16927e+44
ARAHY.ENMN1I	-	6	1	52830402
ARAHY.9V2U43	+	19	3	2.29639e+20
ARAHY.MK0HFG	-	12	3	1.03864e+26
ARAHY.F01Q5M	-	26	4	1.21769e+27
ARAHY.X7PJ8H	-	2	1	155169806
ARAHY.B4RYFW	+	37	6	5.07637e+47
ARAHY.8L38IN	+	71	5	1.90688e+34
ARAHY.2BTG0R	-	557	6	1.11665e+53
ARAHY.K2PXHZ	-	91	8	7.17522e+63
ARAHY.YA0WF3	+	16	3	4.73535e+20
ARAHY.DN66JW	-	13	2	1.34522e+17
ARAHY.YI9QZC	+	7	1	127164527
ARAHY.18FPP0	-	43	2	1.31648e+17
ARAHY.5996BE	+	144	3	1.19062e+26
ARAHY.F9R2PF	+	56	5	1.1728e+39
ARAHY.596HBI	+	37	4	7.8108e+27
ARAHY.FAE047	-	27	4	1.23337e+35
ARAHY.WG05AL	-	40	2	13909571390933
ARAHY.F78M6P	-	68	4	5.85435e+31
ARAHY.MY3LMM	-	11	2	9251223192512280
ARAHY.FFKU3L	+	20	1	137611817
ARAHY.XVC3D4	+	20	4	1.00864e+31
ARAHY.KN0SQQ	+	73	6	1.25682e+53
ARAHY.6SKZ8G	+	100	4	1.41779e+35
ARAHY.NIM4HJ	+	33	4	8.68104e+27
ARAHY.E7RSE6	-	13	2	2574033225740300
ARAHY.HBIL5H	-	59	4	1.1164e+35
ARAHY.WWX9VA	-	7	2	1.06202e+17
ARAHY.MV4JG8	+	16	2	1.24633e+17
ARAHY.L8CPUH	+	17	2	1325675213256710
ARAHY.CT6H1M	-	16	3	1.1062e+26
ARAHY.ADRL3L	-	325	9	5.31128e+71
ARAHY.2FU6SJ	-	1590	8	1.14978e+63
ARAHY.PRK8FW	+	10	2	54656415465682
ARAHY.75Y1US	-	23	3	3.37699e+23
ARAHY.4L9U9L	-	3	1	142736749
ARAHY.ZN1LAP	-	16	4	1.07978e+31
ARAHY.BW40WK	-	2	1	46994762
ARAHY.8ZV6UW	+	20	4	1.34787e+35
ARAHY.F7WS4I	-	9	2	1.48683e+17
ARAHY.1T46SZ	-	22	4	1.3856e+35
ARAHY.P6VCNZ	+	129	4	2.00485e+31
ARAHY.HRK85C	-	72	4	1.08284e+35
ARAHY.380HSJ	+	3	1	39607139
ARAHY.W4MS3F	-	59	11	2.84568e+76
ARAHY.JLYP5G	-	9	1	1333871
ARAHY.7T4HVK	+	6	1	128434858
ARAHY.VAHF8H	-	47	6	5.1449e+41
ARAHY.ZRFI3L	-	6	1	9529740
ARAHY.R3FDKV	-	91	5	3.04334e+39
ARAHY.B9WZRN	-	3	1	34661035
ARAHY.ZEK759	+	5	1	27806642
ARAHY.752ZX1	-	15	1	112015570
ARAHY.79VFMH	+	3	1	30381852
ARAHY.HKPY8E	-	52	7	1.39018e+62
ARAHY.EQ4JVG	-	39	6	1.53648e+47
ARAHY.AEJR4S	-	68	7	6.14258e+55
ARAHY.2JA7D7	-	203	4	2.44214e+31
ARAHY.8SCN2T	+	34	4	1.36284e+35
ARAHY.V4RCLL	+	21	4	1.27973e+35
ARAHY.CZ5T9B	-	62	3	1.36391e+26
ARAHY.D2E79M	-	77	6	1.16631e+53
ARAHY.UC7XCF	+	17	1	1286773
ARAHY.WI3M6V	-	119	13	1.51154e+103
ARAHY.QI8P42	-	99	5	1.4187e+44
ARAHY.0U0SSW	+	86	8	5.46922e+55
ARAHY.1K7GD6	+	16	3	1.40663e+23
ARAHY.BYK4NH	+	12	2	1.00395e+17
ARAHY.7E86KB	+	8	1	116905953
ARAHY.TK9VLP	+	37	6	1.03676e+53
ARAHY.ZRCJ38	+	50	2	1677074016770720
ARAHY.B0G5MH	-	28	2	2312933523129360
ARAHY.7KL7FE	-	43	4	5.69193e+31
ARAHY.04ZIEQ	+	5	1	49404644
ARAHY.IH4GAK	+	64	3	4.92672e+20
ARAHY.EYW761	-	23	3	1.19698e+26
ARAHY.158S68	-	133	5	6.07059e+34
ARAHY.FVVT15	+	37	5	1.01618e+44
ARAHY.A5JBZH	-	46	4	1.92004e+31
ARAHY.EPQ3BP	-	5	1	2749864
ARAHY.1B2AXH	+	261	8	9.09559e+63
ARAHY.3DY3DI	+	140	5	8.63169e+39
ARAHY.0D28PY	+	3	1	4653567
ARAHY.T23UYN	+	31	5	5.08938e+34
ARAHY.UG6FLW	-	13	2	1.09434e+17
ARAHY.T35Q4E	+	7	2	1215663612156720
ARAHY.KZ4B2S	-	12	3	3.25115e+23
ARAHY.YZ9ULU	-	50	6	4.52822e+41
ARAHY.A0BSJM	-	50	6	1.34363e+53
ARAHY.RBS802	+	6	2	1.5438e+17
ARAHY.AM2AK0	+	5	1	27543361
ARAHY.R9B9YQ	-	11	1	8127751
ARAHY.ZINR5T	+	26	3	1.52957e+26
ARAHY.386S4Z	+	44	6	4.37351e+35
ARAHY.XZH3XT	-	8	1	28970728
ARAHY.IRQL5F	+	25	5	1.3289e+44
ARAHY.Q8E3V6	-	31	6	1.42305e+53
ARAHY.G5V2PN	-	7	2	1132999011330050
ARAHY.5ITW1B	-	12	2	1878057518780550
ARAHY.IF9FMX	+	28	2	2623072426230690
ARAHY.3T1LZQ	+	63	4	8.33108e+23
ARAHY.LX8XJC	-	26	4	1.17666e+31
ARAHY.RG9LRA	+	47	6	6.63484e+41
ARAHY.YS5TEC	-	73	4	1.05375e+35
ARAHY.FPV96P	+	10	3	3.9294e+23
ARAHY.J9K9L3	-	5	1	134085539
ARAHY.PAN20U	+	31	3	1.09686e+26
ARAHY.QSQE7C	-	35	3	9.41512e+23
ARAHY.W7YL8X	+	99	6	1.41875e+53
ARAHY.9U6RFS	-	217	5	1.34419e+44
ARAHY.4X2PFC	-	8	2	18645091864538
ARAHY.0TS4QU	-	165	16	1.25019e+143
ARAHY.TKBB16	+	19	3	1.38099e+26
ARAHY.M3M86A	-	32	3	1.83561e+23
ARAHY.PEV2PF	+	65	5	8.7767e+34
ARAHY.M30KH6	-	18	6	6.78983e+47
ARAHY.KV2HGB	+	28	5	8.35508e+34
ARAHY.9QS057	+	203	4	9.05803e+27
ARAHY.RCY4IA	-	17	4	1.31084e+35
ARAHY.5IZM99	+	5	2	1.13848e+17
ARAHY.Z66RMF	+	42	5	4.07877e+34
ARAHY.5T4GGV	-	11	1	68308136
ARAHY.4929ND	+	19	2	57606595760599
ARAHY.NA4LRU	-	6	2	5485854454858560
ARAHY.I56AH4	-	6	1	3532060
ARAHY.YSVF0U	+	22	4	3.72142e+27
ARAHY.E2K4TR	+	79	4	2.01025e+31
ARAHY.PAK5F5	-	11	3	1.19217e+26
ARAHY.4N8NIC	-	106	7	1.90072e+55
ARAHY.K5KE50	-	144	7	1.33577e+62
ARAHY.LZJ3ZW	+	36	4	1.47644e+23
ARAHY.DZMQ8N	-	18	2	45619774561868
ARAHY.P6BB45	-	77	3	1.34343e+26
ARAHY.RJB6DE	-	10	1	138997804
ARAHY.KZ47MP	+	10	1	7936461
ARAHY.IVGB5U	+	29	4	1.20907e+27
ARAHY.LQ8VWD	-	7	1	32090251
ARAHY.63VFJN	-	71	5	1.28002e+34
ARAHY.U0A6F2	-	141	5	1.02356e+39
ARAHY.X2E0H1	-	39	4	1.52957e+31
ARAHY.N1VHSE	-	6	1	27821023
ARAHY.V06H0G	-	52	3	1.33785e+26
ARAHY.I7CGDJ	+	15	3	1.03137e+26
ARAHY.RMNX5H	+	61	7	1.0824e+62
ARAHY.BURC06	-	605	15	1.32522e+134
ARAHY.V7ZAKF	-	443	7	1.05972e+62
ARAHY.NLE5K3	+	3	1	5669291
ARAHY.02EZ4F	+	18	4	1.43588e+35
ARAHY.VHU77H	-	291	8	1.82346e+55
ARAHY.8GR7XD	+	5	2	34890903489115
ARAHY.E5DFEG	-	114	7	3.21373e+55
ARAHY.A6WMM1	+	172	7	2.36852e+41
ARAHY.K5HXAR	-	78	5	1.13402e+44
ARAHY.VNL2K0	+	42	6	7.80304e+47
ARAHY.YIX88E	+	17	2	1.01191e+17
ARAHY.Q4N452	-	2	1	122119951
ARAHY.YXSX85	-	38	5	9.8019e+39
ARAHY.86T4WJ	-	37	3	9.88307e+23
ARAHY.4GF8V7	+	23	4	1.04015e+35
ARAHY.BWWN3T	-	6	2	1028776610287550
ARAHY.0N24AQ	+	6	1	12840420
ARAHY.694CK1	+	14	3	9.94696e+20
ARAHY.3A06QA	-	82	10	1.04005e+89
ARAHY.2W33L2	-	13	1	138054569
ARAHY.GP1H30	-	336	8	3.37459e+55
ARAHY.UNN1LQ	+	409	8	1.08066e+63
ARAHY.VB8JJE	+	27	4	1.4293e+35
ARAHY.4TE40S	-	4	1	80907965
ARAHY.I20RPW	+	31	4	1.35117e+35
ARAHY.S4SLQI	+	49	4	2.77729e+31
ARAHY.JUX7JJ	-	602	11	6.4661e+76
ARAHY.VGN228	+	12	2	2816388428163920
ARAHY.PHA4NK	+	40	6	1.69049e+47
ARAHY.VK0W6N	-	23	4	1.06971e+31
ARAHY.63NC9C	-	12	3	1.53088e+26
ARAHY.VU8J7C	-	15	1	1548491
ARAHY.JFFF29	-	44	8	3.53964e+63
ARAHY.HHVF5Y	-	18	2	34561383456159
ARAHY.UWNN8R	-	25	2	1125000011253360
ARAHY.5P5A6I	-	29	5	1.97178e+39
ARAHY.67TC14	-	24	2	1.13809e+17
ARAHY.377GQN	+	37	7	1.45321e+62
ARAHY.R8N6MQ	+	39	4	3.39934e+31
ARAHY.1BJ025	-	191	5	9.52091e+39
ARAHY.8F194T	+	94	10	4.26862e+69
ARAHY.B1T63M	-	9	3	2.49866e+23
ARAHY.H2I93T	+	112	6	4.65934e+47
ARAHY.E8QLCY	+	32	4	1.49206e+35
ARAHY.T43LTL	-	958	9	7.46281e+53
ARAHY.N579TE	-	14	1	116744450
ARAHY.96RWGK	-	438	2	1.24733e+17
ARAHY.4Z5MSS	+	50	6	1.5683e+47
ARAHY.S706JK	-	5	1	4795295
ARAHY.CFYP71	+	7	1	104836363
ARAHY.T03YFB	-	36	8	6.37584e+55
ARAHY.ENIS4M	-	11	2	1.36702e+17
ARAHY.9VA34X	-	9	1	252506
ARAHY.6I3V5I	+	8	1	120281097
ARAHY.6J517B	+	16	5	1.28697e+44
ARAHY.032VCH	+	13	2	1.43487e+17
ARAHY.GMRP74	+	30	4	3.2557e+27
ARAHY.PL5EIV	+	42	3	1.73495e+20
ARAHY.LD9RN9	+	193	5	3.49424e+34
ARAHY.3EGQ08	+	41	3	8.72227e+20
ARAHY.B7U3FX	+	265	8	2.89967e+63
ARAHY.PT3XPU	+	6	1	109498442
ARAHY.PQW11P	-	26	2	25172712517311
ARAHY.XDJV4T	+	78	5	1.08221e+44
ARAHY.6J5TD9	-	7	1	116882122
ARAHY.03R76N	-	7	2	2413924187
ARAHY.VPP8JN	-	7	2	68856116885584
ARAHY.915FC2	-	16	2	2566295825663030
ARAHY.V7ULXX	-	15	2	2440615124406170
ARAHY.KY405E	+	198	9	3.13751e+62
ARAHY.6U39Q2	-	14	3	8.02537e+20
ARAHY.XFB8DA	+	10	4	1.20788e+31
ARAHY.AAYU95	+	312	11	3.47308e+87
ARAHY.7FBU4T	-	242	7	3.70305e+55
ARAHY.7661JY	-	89	4	9.28682e+27
ARAHY.42J6NL	+	18	3	1.32662e+26
ARAHY.GM51F1	-	23	2	57217895721638
ARAHY.Q9SWB6	-	52	4	9.57435e+31
ARAHY.W3VJBC	-	40	4	4.48147e+31
ARAHY.BKBP00	-	428	12	1.30019e+83
ARAHY.5ZY46S	+	90	4	1.39006e+35
ARAHY.KWP8KK	+	231	13	2.59948e+103
ARAHY.Z6E1QU	+	23	2	68672046867176
ARAHY.B386PI	-	3	1	19418340
ARAHY.2IHJ4M	-	3	1	21664366
ARAHY.VF4M4N	-	5	1	142068699
ARAHY.NA0HNR	-	6	1	115351565
ARAHY.M1EJI8	-	255	6	1.67094e+35
ARAHY.GF4F6B	-	36	5	1.4646e+39
ARAHY.D4PHB2	+	3	1	114040480
ARAHY.478LT7	-	29	3	5.4634e+23
ARAHY.T5R681	+	4	1	103535238
ARAHY.V97YAG	-	3	1	9544977
ARAHY.RF9CFS	+	7	1	101111364
ARAHY.LL0LKQ	+	7	2	1.12502e+17
ARAHY.ZD5R9E	-	28	5	3.43831e+39
ARAHY.77JVZB	+	8	1	95616302
ARAHY.DE500R	-	66	4	1.27189e+35
ARAHY.ZI0SGT	-	20	5	9.73605e+39
ARAHY.ZCM4RK	+	44	4	1.33319e+35
ARAHY.8WS310	-	395	8	1.47466e+71
ARAHY.S2R1T1	-	17	3	9.02352e+23
ARAHY.18RKPD	+	23	3	8.39126e+20
ARAHY.NNXL48	+	41	5	5.55657e+39
ARAHY.T33YJ3	-	9	2	8771344287713340
ARAHY.F58IRU	-	36	5	1.01301e+39
ARAHY.CJJ4VI	+	53	5	9.66812e+39
ARAHY.WSY9GG	-	316	6	4.56879e+47
ARAHY.2TE5XM	+	15	3	1.08473e+26
ARAHY.LLK8WI	-	2	1	28731347
ARAHY.FMX4TW	-	96	5	4.29536e+34
ARAHY.4LH58N	+	137	5	1.24933e+39
ARAHY.D0MVTX	+	17	1	118813393
ARAHY.DJK1GU	-	114	5	1.14242e+44
ARAHY.UV3YSF	+	9	1	34899887
ARAHY.2XA8QH	+	29	4	2.22042e+31
ARAHY.8U0PAQ	-	40	4	1.28456e+35
ARAHY.N38075	+	78	5	1.03658e+44
ARAHY.JX6SGL	-	30	5	2.35008e+39
ARAHY.DN3U87	-	26	1	8970358
ARAHY.VC16G5	+	14	3	8.17571e+23
ARAHY.V0I5I8	+	10	2	9150838891508350
ARAHY.AXGS4F	+	49	5	9.70169e+39
ARAHY.XX1T89	-	155	8	5.8684e+55
ARAHY.G8P8D1	+	3	1	10207962
ARAHY.9T6609	-	6	1	112142780
ARAHY.5N7T8C	+	157	4	2.73956e+31
ARAHY.2NAN3W	-	37	4	1.49237e+31
ARAHY.J270P7	-	15	3	1.12115e+26
ARAHY.4LB3M6	-	116	7	1.49141e+55
ARAHY.85YNT0	+	30	4	4.15198e+31
ARAHY.Q5MPVN	-	29	4	1.3954e+35
ARAHY.4N5YWB	-	18	2	1.02534e+17
ARAHY.UV2YJP	-	178	6	3.00779e+41
ARAHY.Z9UVJT	-	226	7	1.08586e+62
ARAHY.DS860L	+	13	3	3.29754e+23
ARAHY.L26R3M	+	60	4	1.01297e+35
ARAHY.N9XSRA	-	17	1	48845466
ARAHY.T2XUYC	+	18	3	958579591095937
ARAHY.7Y9ZSE	+	7	1	113281155
ARAHY.PU88HM	+	5	1	134822612
ARAHY.UV7373	+	110	6	1.21946e+53
ARAHY.Q6BK6L	+	4	1	16033071
ARAHY.MF3YPB	+	10	2	7720564477206660
ARAHY.WV99JK	+	15	3	2.27171e+20
ARAHY.GRY8GW	-	81	6	1.41807e+53
ARAHY.VCYL5Y	+	21	3	9.10309e+23
ARAHY.H1LUDS	+	43	4	7.93874e+31
ARAHY.ZB9T5X	+	13	2	3216332732163300
ARAHY.VNVR7L	-	63	4	5.83785e+27
ARAHY.0RK6BN	-	20	4	2.07897e+31
ARAHY.439F1X	-	336	8	4.74155e+55
ARAHY.LC1B8P	+	18	3	1.35258e+26
ARAHY.PB1NMW	-	20	3	8.54411e+20
ARAHY.D032ER	-	11	1	32280827
ARAHY.QHP0ED	-	510	8	1.475e+63
ARAHY.T6TKQJ	-	182	7	1.35709e+62
ARAHY.V8Z0W5	+	14	2	68601806860037
ARAHY.LFSR1E	-	20	5	1.12165e+44
ARAHY.ABA0S6	+	5	1	130445276
ARAHY.NH2FYW	-	88	10	2.8797e+79
ARAHY.UX8DIM	-	109	8	2.23284e+63
ARAHY.5ZM33J	+	5	1	99688750
ARAHY.FJ610L	+	119	3	1.37484e+26
ARAHY.IU3TKS	-	2	1	15720025
ARAHY.6GN4C8	+	10	2	8999432689994280
ARAHY.3WZ8U6	+	7	1	46171243
ARAHY.DLPQ3A	-	7	1	11251989
ARAHY.6TI2WT	+	27	3	1.1823e+23
ARAHY.G8XV3D	-	40	1	124979360
ARAHY.29MT7J	+	34	6	1.27341e+53
ARAHY.84PEGK	+	61	2	1147016611470180
ARAHY.J9UWEJ	+	2	1	15805328
ARAHY.19X5J5	+	118	10	1.1568e+89
ARAHY.IU1E1F	-	8	1	2658
ARAHY.ECK8LG	-	115	3	1.3959e+26
ARAHY.LY2JWZ	-	10	1	99345431
ARAHY.PDIL34	-	41	6	1.7152e+47
ARAHY.L1PMVE	-	13	3	1.06405e+26
ARAHY.U0TPUK	-	7	2	47909684791014
ARAHY.TNW0AK	-	6	1	12770193
ARAHY.D196G9	-	38	5	1.14399e+44
ARAHY.VHA4F3	+	11	1	95359202
ARAHY.9NN8UN	-	28	3	1.55794e+26
ARAHY.2BSR0A	-	89	2	29567162956735
ARAHY.HJB560	-	11	3	1.25876e+26
ARAHY.K3S5GW	+	32	3	1.22002e+23
ARAHY.YK20YG	-	18	5	1.32312e+44
ARAHY.78X8E3	-	43	3	1.35316e+26
ARAHY.S3WFR9	+	44	4	3.7015e+27
ARAHY.86P1YE	-	11	1	49316
ARAHY.W2BU8F	-	442	7	1.34768e+62
ARAHY.KYYE3Y	+	4	1	65345182
ARAHY.T9263C	+	10	2	3816761038167700
ARAHY.GYU1HX	-	50	6	2.60484e+47
ARAHY.12HLQD	+	147	6	5.18535e+47
ARAHY.H1JXTH	+	7	1	72666744
ARAHY.6V02LF	+	95	7	1.35113e+62
ARAHY.3N6K0N	+	110	8	4.84013e+63
ARAHY.4568JG	+	11	1	120104547
ARAHY.0E68DR	+	167	6	2.76808e+47
ARAHY.L5HHP2	-	14	2	5120092951200940
ARAHY.TC9I43	+	27	6	9.88037e+47
ARAHY.E31NWF	-	102	10	2.98311e+79
ARAHY.1L1QBU	-	18	2	3919281939192840
ARAHY.THHQ0A	-	12	3	1.33095e+26
ARAHY.1EV8X8	+	23	3	3.39182e+23
ARAHY.FRGP6V	+	159	7	4.16868e+55
ARAHY.F3RMTH	+	16	2	65480236547995
ARAHY.6AR9D4	-	2	1	16584755
ARAHY.C03EZ9	-	53	3	1.27307e+26
ARAHY.YRC4PH	+	7	1	95500613
ARAHY.JWFX0I	+	68	2	75393527539390
ARAHY.0X8X9Q	-	12	1	118618763
ARAHY.MYF1K6	+	22	3	8.5804e+23
ARAHY.T4H5CG	+	339	10	1.31633e+89
ARAHY.470EJV	-	63	3	1.38304e+26
ARAHY.A52I0E	+	25	4	1.10927e+35
ARAHY.RBH7VQ	+	20	2	1.42893e+17
ARAHY.DKM4K2	+	7	1	31491037
ARAHY.05JXYY	+	8	2	9313087293130980
ARAHY.FX5SIN	-	32	2	3495404234954070
ARAHY.Z7GNQ3	-	15	4	3.9398e+31
ARAHY.HHLG0V	+	24	4	9.05185e+27
ARAHY.WDPT5N	-	9	2	1.41382e+17
ARAHY.JHSV57	+	9	1	110297937
ARAHY.EPT56A	-	18	4	1.9318e+31
ARAHY.7JIW3E	+	19	4	9.23154e+27
ARAHY.VU3H9N	-	16	2	47126434713620
ARAHY.YFIP32	-	34	4	2.97327e+31
ARAHY.0KDC5W	+	439	4	1.39775e+35
ARAHY.006X4N	+	7	3	4.78561e+23
ARAHY.200WTN	+	17	1	134119100
ARAHY.22AMRS	+	8	2	82450668245219
ARAHY.RUN3GV	+	26	4	1.68567e+31
ARAHY.6GA0DJ	+	4	1	110229660
ARAHY.6L045R	+	4	1	131302515
ARAHY.Z2QY1L	+	37	4	1.136e+35
ARAHY.GK9ADN	-	30	3	1.2625e+26
ARAHY.V4C7Y3	+	9	3	4.83371e+23
ARAHY.TKGH9F	-	6	2	1.02791e+17
ARAHY.TVWC12	+	63	6	5.59332e+47
ARAHY.U655LF	+	15	2	1.15957e+17
ARAHY.Y6JJLD	-	75	1	111705882
ARAHY.9HLH7R	+	126	8	1.15955e+71
ARAHY.6RSG0I	-	102	10	2.66757e+69
ARAHY.7VY84B	+	30	3	4.68132e+23
ARAHY.BIX0E3	+	72	8	1.46062e+71
ARAHY.8Q3S3N	+	10	2	1.27544e+17
ARAHY.VNZN40	+	94	7	2.06298e+55
ARAHY.W101G9	+	40	5	1.01508e+44
ARAHY.S5WRJR	-	133	10	2.37161e+79
ARAHY.SQZ1L0	+	59	8	9.26195e+55
ARAHY.ZSY7EJ	-	20	2	9701177497011830
ARAHY.IFJ1V3	-	60	5	1.07457e+44
ARAHY.D7QXWT	+	7	2	89943628994149
ARAHY.548AAM	+	15	3	4.68449e+20
ARAHY.TYJ1PE	-	12	2	1.13289e+17
ARAHY.U5DJ52	+	9	1	5251213
ARAHY.C39XP5	+	3	1	83726911
ARAHY.E8P894	-	46	2	1.51765e+17
ARAHY.JFQB2B	-	3	1	376198
ARAHY.57Y9Y2	+	714	7	1.67623e+55
ARAHY.WT9AHN	+	208	5	2.85996e+29
ARAHY.941VE1	+	2	1	124658757
ARAHY.IEL5NN	+	14	1	8646548
ARAHY.M50Q99	-	150	6	1.22662e+53
ARAHY.LRNE2N	-	22	5	1.14254e+39
ARAHY.8C6B4V	-	30	4	9.43975e+27
ARAHY.RIMI91	-	4	1	20786398
ARAHY.B39D2B	+	22	3	2.26209e+23
ARAHY.RRWV3G	+	3	1	9099005
ARAHY.H2TG86	+	4	1	138233182
ARAHY.MAC6YY	-	131	2	1.4352e+17
ARAHY.QIB13C	-	52	5	5.22458e+34
ARAHY.19PDHV	-	8	3	5.0525e+20
ARAHY.WKC89F	+	26	3	4.19743e+23
ARAHY.1F46YP	-	5	1	19043236
ARAHY.XH9UDA	-	31	3	9.26403e+23
ARAHY.SI0BUE	-	250	9	1.51664e+80
ARAHY.KNS6CZ	+	39	3	1.28368e+26
ARAHY.MSII7U	+	5	1	121694004
ARAHY.65M2C6	+	6	1	67193700
ARAHY.F1F8UR	-	54	7	1.3201e+62
ARAHY.JX4TU4	+	80	2	1.02192e+17
ARAHY.Y81JPB	-	40	3	7.67521e+20
ARAHY.DBS0PV	-	12	3	9.43712e+23
ARAHY.JED5FR	+	195	9	1.52395e+80
ARAHY.9I90ED	+	3	1	141056662
ARAHY.RW313X	-	103	9	2.81065e+53
ARAHY.W8H4W4	-	148	5	1.03929e+39
ARAHY.Q7RPPP	-	11	2	1.55908e+17
ARAHY.GZ07ZQ	+	12	3	1.3557e+26
ARAHY.7G8F9G	+	240	14	7.32993e+83
ARAHY.C1Z395	-	28	3	1.43976e+26
ARAHY.CWN4E9	+	41	5	1.29574e+44
ARAHY.7J4T5M	+	54	5	1.28626e+44
ARAHY.PL1TQM	-	35	2	29857822985817
ARAHY.05THYH	-	55	6	1.33156e+53
ARAHY.B1JWTK	-	18	2	1.23972e+17
ARAHY.9QV869	+	336	4	1.40769e+35
ARAHY.14W2QC	-	21	6	1.54412e+53
ARAHY.UX2ZZF	+	85	7	1.46289e+62
ARAHY.EHT35G	-	60	2	1.08407e+17
ARAHY.TG1F9L	-	22	3	1.26281e+26
ARAHY.6F387L	+	28	2	2354141823541480
ARAHY.BUCQ0Y	-	34	7	1.35809e+62
ARAHY.K0DM7D	+	5	1	2910854
ARAHY.01RPY8	-	28	3	2.15191e+23
ARAHY.S5L34I	+	47	7	1.20113e+62
ARAHY.M0EGM5	+	6	1	116177415
ARAHY.IXI1D4	+	116	4	1.14294e+35
ARAHY.386HL4	-	9	2	21285852128638
ARAHY.M6YT3U	-	76	5	2.26091e+39
ARAHY.9NFN0F	-	12	2	1209783412097890
ARAHY.LWX0MH	+	9	1	143162193
ARAHY.69GKHF	+	47	4	9.90632e+31
ARAHY.8KVL3I	+	31	4	2.61611e+31
ARAHY.HIE7A8	+	50	7	2.5322e+55
ARAHY.X3TBAN	+	42	7	9.70718e+48
ARAHY.6D5HXJ	+	81	8	6.55215e+55
ARAHY.7M2AWM	+	125	5	8.71201e+39
ARAHY.G37INR	+	71	5	2.44761e+34
ARAHY.DSMN0K	-	41	4	6.64615e+23
ARAHY.YSN9W3	+	50	6	3.93991e+41
ARAHY.WYX60D	-	5	1	138036567
ARAHY.ZKNE4R	+	13	2	93296619326019
ARAHY.2J20F7	-	27	3	8.27735e+20
ARAHY.3Z25D4	+	3	1	143812199
ARAHY.0WJ8WI	+	41	7	1.5763e+62
ARAHY.K0G9DF	-	1416	13	3.14446e+103
ARAHY.18T8HP	-	25	3	1.27769e+26
ARAHY.KT2W2L	+	92	9	1.12874e+80
ARAHY.63GRQU	+	16	3	3.89454e+17
ARAHY.V4I9JE	-	132	7	1.71139e+55
ARAHY.1F3WAM	+	3	1	158174700
ARAHY.37ZKFY	-	72	6	8.05396e+47
ARAHY.RD7K84	-	34	3	9.63172e+20
ARAHY.YLDT1P	+	52	4	1.22792e+35
ARAHY.IB22WA	+	3	1	98636024
ARAHY.Y03F6U	-	16	2	1.46123e+17
ARAHY.N2L19B	-	24	1	135179587
ARAHY.F6FJSK	-	84	5	3.03102e+29
ARAHY.WT3AEF	-	62	3	1.07042e+26
ARAHY.A4UT9N	-	106	9	1.40925e+80
ARAHY.XGY8H1	+	29	3	5.41033e+23
ARAHY.TR7DXQ	-	8	2	57318445731879
ARAHY.L2E3EJ	-	8	2	1.36552e+17
ARAHY.0G05EQ	+	38	5	1.05955e+44
ARAHY.5H9H8Z	-	50	2	58355155835534
ARAHY.R7AZQJ	-	6	1	101991528
ARAHY.7D9MEB	+	84	4	6.99101e+31
ARAHY.8A0LFZ	-	21	1	139165624
ARAHY.HML22G	+	38	5	1.42653e+44
ARAHY.EP2IUT	-	12	1	2724867
ARAHY.BM4PI5	-	139	7	1.25593e+55
ARAHY.WJ50T5	-	24	3	1.01628e+26
ARAHY.VBS9AQ	+	99	6	5.09677e+47
ARAHY.09MUKR	-	21	3	1.08309e+23
ARAHY.NUM2HH	-	21	6	1.36918e+53
ARAHY.VFYD46	-	224	8	7.20737e+55
ARAHY.ZPLF27	-	11	2	25028762502923
ARAHY.D6FGWZ	-	15	3	5.15724e+23
ARAHY.T5CKSJ	-	16	2	9710479797105130
ARAHY.EP52N9	-	19	4	4.15573e+31
ARAHY.7PJ7FV	+	51	5	1.03455e+44
ARAHY.5454UR	-	10	1	7265826
ARAHY.25U7NT	+	22	2	1.0124e+17
ARAHY.ZDS5RA	+	25	1	51675197
ARAHY.Y9H7JI	-	44	6	9.51888e+47
ARAHY.M8DR4H	-	629	8	3.32955e+55
ARAHY.ML4V41	-	17	2	2420157924201700
ARAHY.RQM5G4	-	21	3	1.17038e+26
ARAHY.AG2MXP	-	138	9	1.01552e+71
ARAHY.6HX3G8	-	21	4	4.12031e+31
ARAHY.ILFA61	-	14	2	2770657927706620
ARAHY.DAE2HF	+	12	1	10760292
ARAHY.8C9R1J	+	16	3	2.63248e+20
ARAHY.4YHK81	+	111	3	4.48875e+23
ARAHY.EB1FDX	+	152	4	1.32717e+35
ARAHY.JTH4ZG	+	247	4	6.22756e+23
ARAHY.7G8YPS	-	26	4	3.54776e+31
ARAHY.QZZL54	-	135	9	2.797e+71
ARAHY.9QZ462	-	24	3	1.36761e+23
ARAHY.S12M3G	-	17	2	1088757910887540
ARAHY.IBSG3N	+	4	1	23676547
ARAHY.W8BHQ1	+	54	3	1.13242e+26
ARAHY.JGCP84	-	71	6	9.03629e+47
ARAHY.ET7ARV	+	19	2	1016299410163020
ARAHY.50RG73	-	25	5	1.27025e+44
ARAHY.UUQR92	+	73	5	1.4025e+44
ARAHY.HQ34D4	-	27	5	4.22503e+39
ARAHY.L2YINI	+	42	5	1.43467e+44
ARAHY.Q2CTBB	+	54	3	4.96728e+23
ARAHY.7IXS5T	+	14	3	1.77055e+17
ARAHY.6U5J4T	+	13	2	4015067240150650
ARAHY.QKZ95M	+	33	3	3.97887e+20
ARAHY.A8KLXT	+	8	1	146133264
ARAHY.FRC910	-	2	1	49439619
ARAHY.8QLN5S	+	16	4	1.30505e+35
ARAHY.5DA507	+	34	3	5.35383e+20
ARAHY.VBH056	+	1386	10	1.12566e+89
ARAHY.K3SJ5I	+	25	3	1.14582e+23
ARAHY.H8I0GA	-	23	5	1.33617e+44
ARAHY.XBQY9B	-	11	1	19025503
ARAHY.TI9N5S	-	37	4	3.06256e+31
ARAHY.1BU1FJ	-	17	2	1.11286e+17
ARAHY.DU5DDN	+	21	5	1.19877e+44
ARAHY.7L3EKI	+	34	4	6.81489e+31
ARAHY.03QWZ4	+	102	7	1.16193e+62
ARAHY.VJ96GR	-	70	5	8.90237e+34
ARAHY.00SZA6	-	24	4	2.90218e+31
ARAHY.BMM90D	-	58	7	1.1234e+62
ARAHY.GP8974	-	15	1	151927404
ARAHY.GX4Q6M	-	18	2	1.00095e+17
ARAHY.U6KILG	-	2	1	127900786
ARAHY.F0CS9A	+	9	3	1.20927e+26
ARAHY.04J95Q	+	10	3	6.00888e+23
ARAHY.DHGV6W	+	27	3	6.71565e+20
ARAHY.HJZ3ZC	-	9	1	132104819
ARAHY.S2I56E	-	32	4	1.14551e+35
ARAHY.LW5WEF	-	24	4	1.40689e+35
ARAHY.HZ9SBP	+	33	4	1.42552e+35
ARAHY.3VV2Z3	-	6	1	108672464
ARAHY.S8VH7K	+	35	3	4.28184e+20
ARAHY.MU0C19	-	11	1	36674415
ARAHY.137S2Z	+	12	2	90823279082415
ARAHY.H0NKK3	+	4	1	134910576
ARAHY.4PY88X	-	7	3	8.67649e+20
ARAHY.JER3JH	-	28	4	1.14688e+35
ARAHY.G00RBV	-	13	4	1.17114e+31
ARAHY.BJ0GJS	-	67	7	1.11403e+62
ARAHY.PKX56S	+	103	8	3.31149e+63
ARAHY.JP1X2J	-	18	3	1.21442e+26
ARAHY.44UVG6	-	33	3	1.04055e+26
ARAHY.F33RZJ	+	3	1	22261161
ARAHY.EG4IG2	-	131	7	1.12599e+55
ARAHY.BDIQ8A	-	10	1	12730433
ARAHY.9WQ92K	+	39	5	1.34837e+44
ARAHY.QJ9XWN	-	36	7	4.40601e+48
ARAHY.JJ7D5C	-	25	3	5.821e+20
ARAHY.I79V4W	+	12	1	100209395
ARAHY.GYP93S	-	53	3	7.86475e+23
ARAHY.A8DX1K	+	27	2	1.0195e+17
ARAHY.7060PQ	+	107	9	9.56282e+62
ARAHY.D0LQY1	-	49	6	1.15153e+53
ARAHY.KJ0WPF	+	141	8	5.81387e+63
ARAHY.QTSH12	+	19	2	2985318929853080
ARAHY.VX5XH5	-	152	8	1.29558e+63
ARAHY.BX43B4	+	32	5	1.53248e+44
ARAHY.VU08LY	+	34	3	4.46226e+20
ARAHY.X48S1N	+	9	3	1.85684e+23
ARAHY.5KI8FH	+	18	2	99338389933771
ARAHY.Y1BA5Y	+	11	1	102414285
ARAHY.M1CUAT	+	67	5	3.02036e+39
ARAHY.FH4MAJ	+	10	1	18305753
ARAHY.T4ETEL	+	117	7	5.56647e+48
ARAHY.7NA3QC	+	127	7	1.04132e+62
ARAHY.Y9G5AQ	-	28	5	1.17765e+44
ARAHY.H5JCD8	-	14	1	120049085
ARAHY.UM9WQL	+	51	3	1.44347e+23
ARAHY.F8BNUE	+	18	2	1.15732e+17
ARAHY.UN6PZ5	+	800	9	9.87879e+53
ARAHY.BG34PE	+	149	9	1.42949e+80
ARAHY.626Q4X	-	39	3	1.22845e+23
ARAHY.LUC5KR	-	17	4	1.09386e+31
ARAHY.K1J1DJ	-	178	7	1.37439e+62
ARAHY.8LN2Z6	+	26	2	1.4075e+17
ARAHY.M34HWH	+	87	7	1.27856e+62
ARAHY.1A5FNX	-	61	6	1.5742e+53
ARAHY.FD543A	+	273	12	1.65882e+95
ARAHY.EJ8ZFW	-	24	3	1.3818e+26
ARAHY.36N5BX	+	9	1	92465761
ARAHY.V86M3D	-	641	7	1.48066e+62
ARAHY.1W7ASM	-	3	1	154936051
ARAHY.MEY6QL	+	65	3	1.50141e+20
ARAHY.A6QGA7	-	318	8	3.61157e+63
ARAHY.7W22A8	+	13	2	1.32777e+17
ARAHY.4QW8I5	-	37	6	1.50631e+53
ARAHY.D25GB4	+	338	9	5.40111e+62
ARAHY.FLJ2SC	+	160	15	2.5116e+119
ARAHY.ZYC5JB	+	44	5	9.44202e+39
ARAHY.QA99NK	-	46	4	7.9122e+31
ARAHY.S9MPEY	-	48	6	7.06763e+41
ARAHY.0Y9XYY	-	96	6	4.86957e+41
ARAHY.CWF9S7	+	20	2	2360298023602950
ARAHY.6B8MBI	+	4	1	4285600
ARAHY.LAZ0NB	+	18	3	1.27613e+26
ARAHY.MYV34H	-	94	8	1.42668e+71
ARAHY.Z0CB8G	+	67	5	9.09075e+39
ARAHY.GWB5D5	-	61	3	1.29291e+26
ARAHY.4QJM49	-	10	1	6607303
ARAHY.QG9XFC	+	32	4	2.80708e+23
ARAHY.VY3BKH	+	22	4	2.75044e+31
ARAHY.28MAAX	-	111	6	1.11919e+53
ARAHY.25IG2V	-	153	9	1.33723e+80
ARAHY.HA8IQE	-	50	3	1.04235e+23
ARAHY.0VA8DK	+	5	1	89202707
ARAHY.0JH0K6	+	103	4	1.23561e+35
ARAHY.WX9SXY	+	13	2	65932236593160
ARAHY.DWSH38	+	10	1	9435217
ARAHY.XMTM11	+	8	1	154003645
ARAHY.X75IXN	+	16	2	6171683861716880
ARAHY.RY21T0	+	58	10	2.98923e+79
ARAHY.2V173I	-	38	5	1.551e+39
ARAHY.JE36Z4	+	34	3	8.369e+23
ARAHY.AM3VD0	-	674	23	1.19397e+206
ARAHY.G913TM	+	37	4	5.83874e+27
ARAHY.MQUZ88	-	14	2	72469197246815
ARAHY.7FV96H	+	20	4	2.98077e+31
ARAHY.E1YPH0	+	11	2	34117523411778
ARAHY.7P630Y	-	2	1	706692
ARAHY.RHHN50	+	20	4	1.13122e+35
ARAHY.JH8P8D	+	12	2	1.00602e+17
ARAHY.S7URRB	+	18	4	1.74016e+31
ARAHY.T9C115	-	9	1	3808485
ARAHY.UE00R2	-	35	4	9.82202e+23
ARAHY.5LK61T	+	140	14	1.31579e+111
ARAHY.Q9TM1C	+	25	3	1.67546e+20
ARAHY.6SN2Q0	+	75	6	1.38649e+53
ARAHY.DNS17T	+	4	1	101231515
ARAHY.A2NH4I	+	14	1	113652643
ARAHY.HCN1MH	-	41	7	1.40297e+62
ARAHY.8B3E5K	-	19	3	1.30026e+26
ARAHY.EVQB8B	-	41	4	1.0708e+31
ARAHY.BM2Q5K	-	813	13	1.42707e+116
ARAHY.GU6ASX	+	73	7	4.7547e+55
ARAHY.TFQ65X	+	122	4	4.31806e+31
ARAHY.Y6FWJK	+	20	3	3.61534e+23
ARAHY.61QI09	+	39	5	8.78321e+39
ARAHY.ME94TX	-	59	8	8.06028e+55
ARAHY.23HYFJ	-	386	3	1.27512e+26
ARAHY.HUVM91	+	42	2	1.0446e+17
ARAHY.L5T5KA	-	3	1	109992729
ARAHY.M18UKQ	-	25	2	9601718496017240
ARAHY.N5BDHI	+	11	2	7386042173875850
ARAHY.SVQ92W	-	3	1	97096225
ARAHY.D5S9L5	-	58	3	1.12655e+23
ARAHY.92TPPG	+	66	4	1.46513e+35
ARAHY.LQA0WQ	+	15	2	1.43323e+17
ARAHY.FM3HJM	+	22	3	1.155e+23
ARAHY.VZS9XU	+	4	1	143294182
ARAHY.FC7X90	-	14	2	1.34325e+17
ARAHY.9114DU	+	12	2	1.18732e+17
ARAHY.UQH0GN	+	68	4	1.19319e+31
ARAHY.ICGL65	-	29	5	7.75695e+34
ARAHY.R1KXAM	+	13	2	72537927253811
ARAHY.M40XL9	+	49	4	3.50576e+27
ARAHY.D84CI6	-	7	2	36839343683955
ARAHY.P7ITSZ	+	181	3	9.7272e+20
ARAHY.61YHCL	+	6	2	1.30768e+17
ARAHY.BD57S3	-	53	5	1.35651e+44
ARAHY.LQKG7Y	-	27	2	1.05133e+17
ARAHY.I1CICT	-	24	2	3782722937827030
ARAHY.FVT26M	+	21	2	4218162642180280
ARAHY.VKSA8D	-	45	5	1.18113e+44
ARAHY.69V1RT	+	54	8	9.92215e+63
ARAHY.RG5YED	+	968	11	6.03086e+76
ARAHY.Z32C2V	+	18	4	1.53782e+35
ARAHY.22EHF3	+	540	7	5.25353e+48
ARAHY.P11UPH	+	21	1	132735164
ARAHY.32IKG8	-	12	2	1740529917405330
ARAHY.D6X22R	-	18	3	6.16516e+23
ARAHY.CDI7P2	-	97	5	1.17424e+44
ARAHY.2F0YN9	-	11	1	144838576
ARAHY.FC0UQU	-	812	9	3.8964e+71
ARAHY.IL57Z2	-	52	2	2008564320085610
ARAHY.Y5PXQ9	+	5	1	1478358
ARAHY.NVD91E	+	75	8	1.24141e+71
ARAHY.DTN3WJ	-	45	7	2.22793e+48
ARAHY.I4M8AP	+	26	5	1.18197e+44
ARAHY.0UT8YS	+	26	1	146106448
ARAHY.I486B7	-	32	6	9.67328e+47
ARAHY.JS0EE0	+	44	3	1.51019e+26
ARAHY.8Z7TM2	-	6	1	9699317
ARAHY.4I97V1	+	37	4	9.857e+19
ARAHY.E07S37	+	62	4	1.96714e+31
ARAHY.FDEL0C	+	5	1	35143315
ARAHY.I6UK6S	-	13	1	124975607
ARAHY.C8LMSE	+	3	1	140614692
ARAHY.NBC3HK	-	9	1	157748216
ARAHY.X1Z13X	+	10	1	4140393
ARAHY.80DJ2E	-	25	1	146370159
ARAHY.G058EZ	-	13	3	1.08727e+26
ARAHY.DF5JNQ	+	11	2	619953619972
ARAHY.H9DCZ8	-	11	2	1840322518403250
ARAHY.LDA2L2	-	24	3	2.85472e+17
ARAHY.F2KJX5	+	21	3	5.53457e+20
ARAHY.SEEZ4U	-	52	8	1.15011e+71
ARAHY.SX262Z	-	38	6	1.93785e+47
ARAHY.HT12QJ	+	5	1	5616840
ARAHY.S2F7G6	-	134	7	1.47689e+62
ARAHY.KC03F7	-	26	3	4.53428e+20
ARAHY.VSC9GG	+	21	3	1.44127e+23
ARAHY.PFQ45M	-	76	6	1.06099e+53
ARAHY.QXP7G7	-	33	4	3.35362e+27
ARAHY.715XQU	-	41	6	5.1032e+47
ARAHY.95EFUZ	-	13	2	2964668729646710
ARAHY.W86IKX	-	32	4	2.83276e+31
ARAHY.GWDR8P	-	221	5	1.13243e+44
ARAHY.XGK89K	-	136	6	1.2286e+53
ARAHY.8AWN39	+	74	5	1.39995e+44
ARAHY.H49BTR	+	7	3	1.64352e+23
ARAHY.SHRD5B	-	13	2	1016615310166130
ARAHY.RDRH1W	-	29	6	1.38318e+47
ARAHY.C41ANZ	+	32	4	1.55404e+35
ARAHY.IU6EK0	-	19	2	9774400097743970
ARAHY.R2RWAX	-	76	4	1.35425e+35
ARAHY.HE7HHG	-	37	5	4.27018e+34
ARAHY.KQ2Z9W	+	8	2	1.4146e+17
ARAHY.8CZX9H	+	10	1	133290026
ARAHY.NZLK2N	-	5	2	3696564436971290
ARAHY.6AJ8U6	-	15	1	107129537
ARAHY.V37GBM	+	9	2	1.2529e+17
ARAHY.9R7E2G	-	232	10	3.83865e+79
ARAHY.R57YID	-	12	2	1.04231e+17
ARAHY.U36RLJ	+	89	4	1.13378e+31
ARAHY.7R2JU5	-	14	2	1.16774e+17
ARAHY.P4XZCB	-	289	8	1.5462e+71
ARAHY.3BY6RX	-	14	4	1.03141e+35
ARAHY.KTI1GQ	+	7	2	25621832562238
ARAHY.SP3ESK	-	51	5	4.65633e+39
ARAHY.AV6GAN	+	6	1	26436026
ARAHY.RNVH09	-	84	3	1.50028e+26
ARAHY.WT34VK	-	13	3	6.7588e+17
ARAHY.U25ASJ	-	21	2	2300669923006660
ARAHY.CFCT6X	-	147	4	7.58673e+31
ARAHY.WH4ZAG	+	75	5	1.38212e+39
ARAHY.LG3GGS	+	8	1	101700383
ARAHY.V00M5D	+	81	9	1.78404e+62
ARAHY.F052KA	-	38	5	1.69789e+39
ARAHY.98D3Z3	-	51	6	1.13245e+53
ARAHY.WC953X	-	17	3	5.44964e+17
ARAHY.1E9R5B	+	8	1	6449773
ARAHY.GMWI1E	-	21	2	67513936751348
ARAHY.DJ9YQ7	+	71	4	1.53183e+35
ARAHY.748QI4	-	10	1	46900898
ARAHY.58UXU2	-	74	4	1.36778e+35
ARAHY.FWH2UP	-	44	4	5.83052e+27
ARAHY.5590XE	+	13	2	1.39997e+17
ARAHY.3RU1TJ	-	8	1	139880030
ARAHY.NEHI9Z	-	32	3	1.34653e+26
ARAHY.5AS0RC	-	1352	13	1.12127e+116
ARAHY.KD4831	-	17	4	1.06326e+35
ARAHY.P3RAPG	+	56	4	1.41741e+35
ARAHY.A08QYG	+	112	9	1.5782e+80
ARAHY.44D8Q7	-	18	1	49227330
ARAHY.YM6R3T	-	25	4	1.89836e+27
ARAHY.4RYS79	+	82	9	2.75485e+71
ARAHY.L2AMHL	+	17	1	34153329
ARAHY.U846X0	-	5	1	2139194
ARAHY.MYG8AI	-	253	14	8.62111e+97
ARAHY.1K5T8S	+	17	3	4.59071e+23
ARAHY.876Z5Z	-	27	2	1.0678e+17
ARAHY.STR8FC	-	3	1	37732968
ARAHY.1P8C08	+	17	4	2.50424e+31
ARAHY.YA4Y9S	+	6	2	1.50714e+17
ARAHY.SLD6BY	-	49	5	1.32203e+44
ARAHY.MGN1WG	+	55	5	2.78146e+39
ARAHY.9JV9UY	-	12	2	6885347768853500
ARAHY.950IQH	+	62	2	2084104720841010
ARAHY.8W4I3Q	-	19	2	7706260177062430
ARAHY.T6XG3D	+	26	2	4029118940286650
ARAHY.BJU5BB	+	83	7	7.55431e+55
ARAHY.BIE0AI	-	14	2	1.56749e+17
ARAHY.P1R172	+	6	2	76501227650065
ARAHY.PGSD4J	-	65	10	2.98512e+79
ARAHY.C3WWRZ	+	13	3	1.00289e+26
ARAHY.UVB96A	+	61	5	5.86473e+34
ARAHY.KF0AV4	+	8	2	47124044712331
ARAHY.AY0C6D	+	67	5	8.04026e+34
ARAHY.432IJ7	-	8	2	51861085186127
ARAHY.NH81W7	-	23	3	9.57183e+23
ARAHY.8W5KIC	-	15	2	9397841993978380
ARAHY.81H9V0	-	25	6	1.23822e+53
ARAHY.VQ08NH	+	20	3	1.33772e+26
ARAHY.G1P23Q	+	15	5	4.38896e+39
ARAHY.W9Z0UK	+	97	3	4.43628e+20
ARAHY.4I03R9	-	33	3	1.39513e+26
ARAHY.882I6B	-	321	7	1.7427e+55
ARAHY.N4LM1Q	+	11	2	1.3477e+17
ARAHY.VES97W	-	7	1	11940024
ARAHY.2K35VF	+	18	2	9796835997965210
ARAHY.0SW4QZ	+	164	10	1.10694e+89
ARAHY.MX4LCS	-	20	3	4.87102e+20
ARAHY.NV60S8	-	23	3	8.801e+20
ARAHY.VAK2YC	+	15	2	9081894590819030
ARAHY.8QP97F	+	488	7	1.12972e+62
ARAHY.6LV2G4	+	51	5	1.28513e+39
ARAHY.B02C3Y	-	162	4	5.29349e+27
ARAHY.N044W1	-	122	13	9.3337e+90
ARAHY.LXTQ2X	+	12	3	9.47502e+23
ARAHY.L19XPP	-	3	1	99059024
ARAHY.H18R60	-	33	7	4.05748e+48
ARAHY.D2JSQE	-	32	3	1.02729e+23
ARAHY.EBDX7F	+	61	6	5.93685e+41
ARAHY.Z1NGKZ	-	4	1	113745777
ARAHY.B2KMHD	-	24	3	1.28246e+26
ARAHY.5VI8F7	+	25	5	6.51572e+34
ARAHY.TJT9EE	-	13	3	3.92135e+20
ARAHY.964VMB	-	8	1	140888784
ARAHY.WS4H01	-	7	1	100441799
ARAHY.YZ4W1Q	-	63	6	1.32266e+47
ARAHY.6MJ8Q6	+	31	6	8.13017e+41
ARAHY.JM24QG	-	125	5	3.21527e+34
ARAHY.SRX62T	-	6	1	130359035
ARAHY.UK0SNM	+	20	3	1.4942e+26
ARAHY.K8JXLT	-	101	6	1.06525e+53
ARAHY.GADS7N	+	5	1	30717208
ARAHY.YZ7E83	+	393	12	9.20984e+95
ARAHY.ZYPR1Z	-	23	3	1.3699e+26
ARAHY.EJ0XN1	-	31	5	1.02619e+44
ARAHY.Z6RGWR	+	16	3	1.40365e+26
ARAHY.7S9HSP	+	31	2	4857457648574390
ARAHY.1RT5A7	-	65	5	1.01428e+44
ARAHY.6CYD98	-	23	2	7454617674546380
ARAHY.RRAK1Y	+	45	2	57981605798206
ARAHY.K3MAB1	-	206	13	9.74647e+90
ARAHY.B1R33T	-	40	5	9.95348e+39
ARAHY.Z0D2FZ	+	58	1	8888762
ARAHY.Y2E5VB	-	17	2	27751992775465
ARAHY.S9MBQ6	+	4	1	95142067
ARAHY.A0CKVX	-	27	1	132592476
ARAHY.BH211Y	-	40	4	3.47682e+23
ARAHY.BX5CIC	-	69	4	9.08521e+31
ARAHY.97U3QM	-	11	3	1.33338e+26
ARAHY.AT5URR	-	21	3	1.06572e+26
ARAHY.CGL9LR	-	31	1	158482879
ARAHY.A3MDF8	-	17	1	135210388
ARAHY.47BGAF	+	27	5	2.8278e+39
ARAHY.I6N1I3	+	28	5	1.24223e+44
ARAHY.CUDD9I	-	25	1	13590269
ARAHY.0753T9	-	22	3	4.84719e+20
ARAHY.SM35B1	-	4	1	38063426
ARAHY.4XXP0Y	-	245	7	3.0165e+55
ARAHY.HK0HI4	-	37	3	9.85924e+23
ARAHY.VQI5ED	+	49	5	4.05108e+34
ARAHY.382XQL	+	68	2	1.03782e+17
ARAHY.1S754L	-	56	6	9.40744e+47
ARAHY.AKBL7A	+	21	4	2.19662e+31
ARAHY.LDN3BT	+	70	5	8.03415e+34
ARAHY.DWG2KQ	-	18	3	8.94937e+23
ARAHY.B7D93H	-	32	3	8.07263e+23
ARAHY.71BALL	-	8	3	3.07319e+23
ARAHY.F8AZNS	-	635	5	1.28178e+39
ARAHY.71QEI5	+	31	2	4127049341270430
ARAHY.QV5EPW	+	47	7	1.20369e+62
ARAHY.F3MU0V	+	12	2	79277467927717
ARAHY.01XFNB	-	7	2	3488598934885940
ARAHY.PJIU2I	+	7	1	80191794
ARAHY.0S9GR8	+	23	3	1.06125e+26
ARAHY.B7F07X	+	45	6	3.19902e+47
ARAHY.G7GU57	-	53	3	1.44895e+26
ARAHY.WQF7L9	+	92	1	110714770
ARAHY.WZXK6X	-	96	3	1.28071e+20
ARAHY.0WSK8D	+	57	8	3.6109e+55
ARAHY.KDCW8S	-	9	2	85487968548839
ARAHY.H03KUW	-	69	5	3.01565e+34
ARAHY.2LV2NG	+	6	2	2917957229179650
ARAHY.P1V9IM	-	32	4	5.16159e+27
ARAHY.Y0MAT2	+	2	1	119822877
ARAHY.W02GTP	+	22	2	2202551222025660
ARAHY.ZWC5L9	-	25	5	4.98738e+39
ARAHY.SCLQ4W	-	13	2	1750093417500950
ARAHY.J6YJME	+	32	3	1.20581e+26
ARAHY.E0X5DU	-	186	5	1.49089e+44
ARAHY.CMJ8L0	-	10	3	1.07262e+26
ARAHY.54ZV2T	+	6	1	107907018
ARAHY.W6LUDP	+	7	1	92168345
ARAHY.RX7A3U	-	13	2	5174517551745210
ARAHY.8WRD93	-	22	2	1.57828e+17
ARAHY.4X6KYU	-	38	2	1834039918340440
ARAHY.VUP14P	-	140	4	3.34261e+27
ARAHY.5BVL9F	-	8	1	1097412
ARAHY.97RZQE	+	50	4	1.58329e+31
ARAHY.Z1SPH5	-	71	4	2.86615e+31
ARAHY.40KBVJ	+	5	1	19152586
ARAHY.0N72S3	-	28	2	12387651240130
ARAHY.M25UX0	-	233	8	1.19892e+71
ARAHY.SE7UXR	-	9	3	1.1981e+23
ARAHY.K537LL	+	19	3	1.89965e+23
ARAHY.HFZH3W	-	41	4	6.50536e+27
ARAHY.8F2DT0	-	315	9	4.92272e+62
ARAHY.PFSA3S	+	32	2	3016929430169320
ARAHY.PS1TRN	+	25	1	130022326
ARAHY.237GY1	+	19	4	1.16564e+35
ARAHY.26GYPH	-	33	3	1.06677e+23
ARAHY.RJH946	+	25	2	6599756665997470
ARAHY.9W7Z3M	+	18	2	9576846895768400
ARAHY.QUZ1HU	-	22	3	2.11367e+23
ARAHY.34XV9Z	+	128	5	1.01452e+39
ARAHY.IK22HI	-	74	4	6.75046e+27
ARAHY.P9JGHW	-	14	2	9772206897722120
ARAHY.E0G2VY	-	9	1	111082504
ARAHY.96EVWK	-	33	5	1.4147e+44
ARAHY.W51SPB	+	165	10	2.87706e+79
ARAHY.G4CA9S	-	45	4	1.0425e+35
ARAHY.GNTH39	+	94	9	1.10363e+80
ARAHY.3UA0UH	-	6	1	105689922
ARAHY.E6P4EG	+	284	11	1.08053e+98
ARAHY.YBC12K	-	10	3	1.07846e+23
ARAHY.S5BZSG	-	15	3	1.05379e+26
ARAHY.0CMJ96	+	37	6	6.28462e+41
ARAHY.S9SFIE	+	16	2	4207820042078170
ARAHY.ME3VYR	-	29	2	1.18447e+17
ARAHY.E7UEEQ	-	164	4	1.16067e+35
ARAHY.C2EA1B	+	7	1	27050202
ARAHY.438KDZ	-	35	3	1.39609e+23
ARAHY.FIIU1N	+	8	1	5736266
ARAHY.5QXC4B	+	17	3	8.08531e+23
ARAHY.V872M0	-	50	5	1.05407e+34
ARAHY.X7GI04	+	34	3	9.77296e+17
ARAHY.ZK7SIQ	-	14	2	8701216887012130
ARAHY.PEX4VV	-	37	6	5.86996e+47
ARAHY.NJAK7N	-	35	3	1.26453e+26
ARAHY.9J7RGN	+	94	5	1.35881e+39
ARAHY.UX4ERZ	+	378	8	1.54639e+55
ARAHY.6VZ6G8	+	57	2	8682459886824430
ARAHY.5ZSF1B	+	44	6	2.94765e+47
ARAHY.PKKG09	-	22	4	1.09436e+35
ARAHY.S62F0N	-	10	1	119997454
ARAHY.G5DPCC	-	21	2	1397657713976900
ARAHY.51F4P8	+	13	2	1.01462e+17
ARAHY.H6ML7T	+	7	1	81414803
ARAHY.FBZP9J	-	50	2	9420993694209880
ARAHY.9BC44J	-	23	2	6381618563816280
ARAHY.D0E55K	+	39	3	2.49067e+23
ARAHY.PKE437	+	21	2	6008517160085350
ARAHY.83S23U	+	60	3	7.90405e+17
ARAHY.YZ918W	+	107	9	1.08307e+80
ARAHY.7Z045Z	+	16	2	1.19208e+17
ARAHY.IU518F	-	9	2	1.124e+17
ARAHY.TAK2NC	+	86	6	8.64087e+47
ARAHY.57MKXC	-	76	6	1.05799e+53
ARAHY.7X145I	-	6	2	457596457637
ARAHY.ZZYW0T	+	31	4	1.30523e+35
ARAHY.RB24L7	-	21	2	8086349380863510
ARAHY.RZZD7S	-	27	3	1.14339e+26
ARAHY.69I5GX	-	92	5	3.81045e+34
ARAHY.R9E8HA	+	29	2	1.02583e+17
ARAHY.09EZ08	-	77	5	9.73688e+34
ARAHY.39P5NE	-	11	2	6222754362227590
ARAHY.FQ043B	-	7	1	21566909
ARAHY.EN3ZRJ	-	86	4	8.66134e+31
ARAHY.EAA3GC	-	17	4	1.18771e+27
ARAHY.L8Z7TE	+	18	2	49417204947613
ARAHY.F67ZD9	+	28	3	1.15294e+23
ARAHY.HU0S2W	-	110	7	1.11633e+62
ARAHY.ES1PUL	+	3	1	129973659
ARAHY.0X38XU	-	16	2	1264608012646090
ARAHY.QW19KK	+	28	1	143139988
ARAHY.R476QE	-	24	6	1.4241e+53
ARAHY.S82JHH	-	20	1	2286718
ARAHY.CCG5WH	-	9	2	1350398913504160
ARAHY.LG1RTX	-	415	10	8.74845e+79
ARAHY.CE95IG	+	190	14	8.97066e+111
ARAHY.752C0V	-	4	1	97214099
ARAHY.XD6XV6	-	81	3	2.10783e+23
ARAHY.P78B16	+	5	1	10499712
ARAHY.PD68BJ	-	327	4	5.42209e+31
ARAHY.4KR684	+	3	1	111306421
ARAHY.YEIN47	-	37	6	1.52991e+47
ARAHY.PF62HI	-	25	2	40672094067098
ARAHY.T1JMF3	-	145	4	9.73616e+31
ARAHY.FSY6MA	+	40	3	2.35299e+23
ARAHY.P4T07M	+	57	5	1.16148e+44
ARAHY.V0QUS1	-	4	1	545090
ARAHY.FKP2UG	+	14	5	9.87443e+39
ARAHY.M8LM57	+	6	1	62168140
ARAHY.Q1XEB7	-	17	4	1.30789e+35
ARAHY.80YYCP	-	34	6	1.29199e+53
ARAHY.FLDV8W	+	30	3	1.46442e+26
ARAHY.8DVK0J	+	6	1	5137506
ARAHY.D2DMXG	+	181	3	9.73365e+23
ARAHY.36CNLM	+	5	1	15227487
ARAHY.HLP03A	+	8	2	121413121481
ARAHY.C2L54K	+	6	1	120444661
ARAHY.PY7LAP	-	6	1	34948954
ARAHY.10MHJ6	-	260	6	2.26894e+47
ARAHY.QNR6CS	-	92	4	1.07295e+35
ARAHY.6E8E03	-	474	8	3.26387e+47
ARAHY.9UH1TF	-	31	4	1.33737e+35
ARAHY.00VL53	-	19	5	1.07706e+44
ARAHY.1K28CT	+	28	2	1.19264e+17
ARAHY.6Q5NXQ	+	15	2	7142438771421050
ARAHY.U38C07	+	21	3	1.61968e+23
ARAHY.BP50A3	+	13	2	17330461733098
ARAHY.R5ZZYH	-	33	2	2639643526397500
ARAHY.2EH2S8	+	117	6	1.47607e+53
ARAHY.ZH3CUZ	+	2	1	131141018
ARAHY.FP0NYE	-	23	5	6.20481e+39
ARAHY.T81D7J	-	10	3	1.52212e+26
ARAHY.ZRQ19F	-	18	2	3781075937809620
ARAHY.JB39ED	+	26	4	4.77554e+31
ARAHY.4T4TWE	+	19	2	3583671535836750
ARAHY.ZWX0IX	+	64	9	7.78417e+71
ARAHY.JM6T1X	+	22	5	9.72129e+39
ARAHY.D2EUEA	+	3435	58	10393788,10393579,10393811,10393641,10392589,10393740,10393683,10393056,10393947,10394391,10393136,10393663,10394312,10393001,10393604,10395398,10393205,10393928,10394449,10393231,10393852,10394474,10394346,10393335,10392612,10393295,10394425,10393769,10393872,10393703,10395013,10392682,10393036,10393260,10394365,10392920,10392419,10392656,10392796,10392964,10393162,10393371,10394065,10394907,103…
ARAHY.9JP5GT	-	6	2	9334371693337070
ARAHY.KCE71M	-	25	2	7726908677269230
ARAHY.ZVPG3A	-	375	19	1.76661e+151
ARAHY.HD6RLF	-	17	2	5779165157791690
ARAHY.HCPJ2X	+	27	5	1.70194e+39
ARAHY.8VMK61	+	11	3	1.05371e+23
ARAHY.KKSD5Z	-	41	3	7.50458e+20
ARAHY.P54KY6	-	8	2	1.04455e+17
ARAHY.519I88	-	47	1	144599385
ARAHY.L2B5VZ	-	6	2	1573791315737960
ARAHY.25XALN	+	20	4	1.33747e+35
ARAHY.L57GI5	+	90	7	2.4024e+55
ARAHY.M1AIB2	-	8	1	3073111
ARAHY.5AH4BP	-	15	2	5285330052853230
ARAHY.93JRWW	-	21	1	36708999
ARAHY.Z3U2VZ	+	209	7	1.05945e+55
ARAHY.10NZ15	+	427	8	1.08836e+63
ARAHY.SINK2Z	+	14	3	1.17712e+26
ARAHY.VQZ49N	+	15	2	4534885845349030
ARAHY.YW2RJ0	-	171	4	2.01235e+31
ARAHY.RYE93B	-	55	5	2.15875e+39
ARAHY.8FE69Q	+	24	2	1.12163e+17
ARAHY.YQ4YNY	+	5	1	39737824
ARAHY.F668M6	-	48	5	1.36768e+44
ARAHY.NSZF19	-	16	2	58989705899035
ARAHY.3UD8ME	-	501	7	5.35898e+55
ARAHY.HFN88V	+	34	4	8.03466e+31
ARAHY.F9KRFE	+	34	7	8.34008e+48
ARAHY.L4P2PH	+	9	3	1.13431e+26
ARAHY.HL4WI4	-	52	9	4.47913e+71
ARAHY.RH0ZME	-	5	2	1.08456e+17
ARAHY.GW3WU5	-	65	5	1.49929e+44
ARAHY.T67UVY	+	18	2	2082690020826800
ARAHY.GKZX65	-	2	1	54326896
ARAHY.4969V0	-	27	4	1.30284e+31
ARAHY.FF7FBD	-	216	9	1.30324e+80
ARAHY.KSV57K	-	38	5	4.34933e+39
ARAHY.SZY8GR	-	19	3	9.17836e+20
ARAHY.TW95YI	+	42	4	1.41853e+35
ARAHY.CJK2YY	-	84	4	8.06429e+27
ARAHY.318LIA	-	34	3	1.57088e+23
ARAHY.CLZ951	+	10	2	2114080821140870
ARAHY.936SG4	-	48	5	2.08531e+39
ARAHY.5X1G5N	+	8	2	3578527935785420
ARAHY.38DL7I	+	18	2	1.00609e+17
ARAHY.Z1JPC4	-	10	1	30627183
ARAHY.ZG4VZM	+	4	1	133003651
ARAHY.DYV97M	-	51	5	5.25236e+34
ARAHY.78GTJP	+	17	1	13268148
ARAHY.50MPSE	+	36	6	1.50268e+47
ARAHY.YDX0XQ	-	18	3	8.66287e+23
ARAHY.FUGS44	+	129	4	1.35239e+35
ARAHY.562L79	+	127	5	9.4974e+39
ARAHY.FI0236	-	19	4	1.17318e+35
ARAHY.QE9US8	+	30	2	3859485938594820
ARAHY.WQZ5HT	-	6	1	6938944
ARAHY.DBZB80	+	12	2	1.52508e+17
ARAHY.R5YE9W	+	6	1	110690401
ARAHY.TNK1GG	-	20	3	1.97323e+23
ARAHY.7698CX	+	9	2	32547853255099
ARAHY.PYKR9B	+	65	4	8.06619e+31
ARAHY.8299R9	-	31	5	1.32418e+44
ARAHY.7JZ7TP	-	14	2	16483361648260
ARAHY.HZIC2A	-	11	2	1.30999e+17
ARAHY.FXM0G0	-	227	13	1.36291e+116
ARAHY.9YR5UX	-	64	2	471552471571
ARAHY.7B7L4H	+	33	3	9.99968e+23
[truncated: 29,530 more rows]

## Sheet: Table S5 PlantAPAdb results
Table S5 PlantAPAdb_search results
PAC ID	Strand	Coordinate	Genomic region	Start	End	Read number
arabidopsis_thaliana73604	+	13539088	intron	13539083	13539097	20
arabidopsis_thaliana73611	+	13539711	intron	13539705	13539725	47
arabidopsis_thaliana73612	+	13539808	CDS	13539806	13539914	60
arabidopsis_thaliana73616	+	13540104	intron	13540103	13540105	26
arabidopsis_thaliana73618	+	13540183	CDS	13540183	13540199	94
arabidopsis_thaliana73625	+	13540809	CDS	13540809	13540852	29
arabidopsis_thaliana73633	+	13542019	CDS	13542006	13542092	38
arabidopsis_thaliana73645	+	13543017	CDS	13542992	13543018	283
arabidopsis_thaliana73651	+	13543431	CDS	13543417	13543433	38
arabidopsis_thaliana73655	+	13543932	3UTR	13543801	13544053	10415
arabidopsis_thaliana73681	+	13549257	intron	13549254	13549263	12
arabidopsis_thaliana73693	+	13550282	intron	13550222	13550306	100
arabidopsis_thaliana73701	+	13551924	intron	13551911	13551935	102
arabidopsis_thaliana73732	+	13558530	3UTR	13558426	13558597	580
arabidopsis_thaliana73733	+	13558725	Ext_3UTR	13558628	13558756	224
arabidopsis_thaliana73752	+	13565516	intergenic	13565491	13565525	75
arabidopsis_thaliana73810	+	13573096	intergenic	13573090	13573112	23
arabidopsis_thaliana73885	+	13591129	intergenic	13591127	13591129	62
arabidopsis_thaliana73897	+	13597670	intergenic	13597670	13597715	10
arabidopsis_thaliana73911	+	13600787	intergenic	13600785	13600828	53
arabidopsis_thaliana285395	+	5317050	5UTR	5317048	5317055	688
arabidopsis_thaliana73952	+	13609375	intergenic	13609369	13609382	52
arabidopsis_thaliana285415	+	5319599	3UTR	5319508	5319685	9717
arabidopsis_thaliana285418	+	5320145	Ext_3UTR	5320065	5320189	20
arabidopsis_thaliana285460	+	5328961	intergenic	5328901	5328980	110
arabidopsis_thaliana494411	+	5040382	intron	5040355	5040411	91
arabidopsis_thaliana494414	+	5040659	3UTR	5040592	5040835	10246
arabidopsis_thaliana1119623	-	5360811	3UTR	5360646	5361019	20815
arabidopsis_thaliana1119629	-	5361863	CDS	5361860	5361966	95
arabidopsis_thaliana1119636	-	5362937	CDS	5362918	5362956	170
oryza_sativa73079	+	11284870	3UTR	11284706	11285160	6079
trifolium_pratense12176	+	75496	3UTR	75485	75506	19
trifolium_pratense44278	+	15584101	3UTR	15584090	15584101	8
trifolium_pratense44279	+	15584157	Ext_3UTR	15584131	15584159	23
trifolium_pratense44280	+	15584212	Ext_3UTR	15584211	15584218	6
medicago_truncatula7322	+	31792796	3UTR	31792794	31792806	6
medicago_truncatula24807	+	44454325	3UTR	44454229	44454339	155
medicago_truncatula125445	-	33343873	3UTR	33343872	33343901	19
medicago_truncatula125448	-	33352036	CDS	33352036	33352039	6
medicago_truncatula125961	-	34864901	intergenic	34864899	34864960	49
medicago_truncatula125963	-	34865192	intergenic	34865192	34865197	22
medicago_truncatula125964	-	34865234	intergenic	34865225	34865234	14
medicago_truncatula125965	-	34865271	intergenic	34865264	34865292	7505
medicago_truncatula125966	-	34865337	intergenic	34865336	34865337	11
medicago_truncatula125967	-	34869284	intergenic	34869284	34869285	290
medicago_truncatula125968	-	34869322	intergenic	34869322	34869323	583
medicago_truncatula168413	-	24398546	Ext_3UTR	24398546	24398560	6
medicago_truncatula168415	-	24398698	Ext_3UTR	24398689	24398698	6
medicago_truncatula169969	-	30530032	Ext_3UTR	30529972	30530062	213
medicago_truncatula186586	-	42532454	3UTR	42532435	42532483	18
medicago_truncatula186587	-	42532519	3UTR	42532516	42532560	43

## Sheet: Table S6 Primers
Table S6 Primers used in this study
	primer's name	primer's sequence
EGFP-primers	GFP-1-F-Sal I	5′ cggcgcgccactagtgtcgacTCCTGCTGCTTCTAGAAGGTGC 3′
	GFP-1-R-Hind III	5′ acgacggccagtgccaagcttTTTTTTTTTTTTTTTTGGACAAAACA 3′
	GFP-2-R-Hind III	5′ acgacggccagtgccaagcttTTTTTTTTTTTTTTTTTTTCTGATACTG 3′
	GFP-3-R-Hind III	5′ acgacggccagtgccaagcttTTTTTTTTTTTTTTTTTTTTTTTAAGGG 3′
	GFP-4-F-Sal I	5′ cggcgcgccactagtgtcgacTGTGAGTTCATCTGATCACACAACTG 3′
	GFP-4-R-Hind III	5′ acgacggccagtgccaagcttTTTTTTTTTTTTTTTTTTTTTTTGATATAA 3′
yeast vector primers	URA-1-F-Kpn I	5′ cgcagcttttcttaaggtaccTCCTGCTGCTTCTAGAAGGTGC 3′
	URA-1-R-BsrG I	5′ atgcgtacacgcgtctgtacaTTTTTTTTTTTTTTTTGGACAAAACA 3′
	URA-2-R-BsrG I	5′ atgcgtacacgcgtctgtacaTTTTTTTTTTTTTTTTTTTCTGATACTG 3′
	URA-3-R-BsrG I	5′ atgcgtacacgcgtctgtacaTTTTTTTTTTTTTTTTTTTTAAGGGG 3′
	URA-4-F-Kpn I	5′ cgcagcttttcttaaggtaccTGTGAGTTCATCTGATCACACAACTG 3′
	URA-4-R-BsrG I	5′ atgcgtacacgcgtctgtacaTTTTTTTTTTTTTTTTTTTTGATATAAAAC 3′
3′RACE primers
AhaccA	accA-GSP-F	5′ GTCCACGGCACCCAACTTTGGCAGGCTG 3′
	accA-NGSP-F	5′ GGGGCATCCTCCTCTAGGGATTTGGATG 3′
AhaccB	accB-GSP-F	5′ TCAGACCACCCAACGGAACATGCACGTG 3′
	accB-NGSP-F	5′ ACAACTTAAGCAGGCCGACTGCGAGCTC 3′
AhaccC	accC-GSP-F	5′ ACAGCAAGCTAAGAGTGAGGCTGCTGC 3′
	accC-NGSP-F	5′ AAGAAGCACCATCTCCTGCTTTGACCCC 3′
Nest PCR	UTR-1-F	5′ TCCTGCTGCTTCTAG 3′
	UTR-4-F	5′ TGTGAGTTCATCTG 3′
	UTR-R	5′ TTTTTTTTTTTTTTTTT 3′
CDS of AhACCA1	accA-F	5′ ATGGCTTCTTCCTCTGC 3′
	accA-R	5′ TTAAGAAAAGCTGCGG 3′
	URA-accA1-F-Xho I	5′ atttccgaagaagacctcgagATGGCTTCTTCCTCTGCTGCT 3′
	URA-accA1-R-Kpn I	5′ atcttagctagccgcggtaccTTAAGAAAAGCTGCGGTTTGC 3′
peanut actin gene	Actin-F	5’ GTGCCGCTTTGTAACCCTT 3’
	Actin-R	5’CTCAGCTAACCTCATACGCATAAT 3’
